# Supplementary material for: The impact of nurses' sense of security on turnover intention during the normalization of COVID-19 epidemic: The mediating role of work engagement
Source: Front Public Health. 2022 Dec 1;10:1051895. doi: 10.3389/fpubh.2022.1051895 (PMC9751979; doi:10.3389/fpubh.2022.1051895)
Supplement: Supplementary file 1 [file Table_1.XLSX]

## Sheet: The Impact of Nurses’ Sense of 
yesorno	gender	female	yearsold1	age2	age3	workyear1	WY2	WY3	WY4	title	title2	title3	marital	marital2	marital3	education	education2	education3	monthlyincome1	satisfation	employment	正式编制E1	人事代理E2	overtime1	depart1	内科D1	外科D2	妇产科D3	儿科D4	危重症D5	门急诊D5	医技科室D6	其他D7	region	粤东R1	粤西R2	粤北R3	level	level2	level3	Q1.1	Q1.2	Q1.3	Q1.4	Q1.5	Q1.6	Q1.7	Q1.8	Q1.9
1	2	1	1	0	0	1	0	0	0	1	0	0	2	1	0	3	0	1	2	0	1	0	0	2	3	0	1	0	0	0	0	0	0	1	0	0	0	7	0	1	2	1	1	2	3	2	1	1	1
1	2	1	1	0	0	1	0	0	0	1	0	0	2	1	0	2	1	0	2	0	1	0	0	2	6	0	0	0	0	0	1	0	0	2	1	0	0	2	1	0	2	2	3	3	1	2	2	2	3
1	1	0	2	1	0	3	0	1	0	1	0	0	2	1	0	3	0	1	3	0	1	0	0	1	1	0	0	0	0	1	0	0	0	1	0	0	0	7	0	1	1	1	2	1	3	3	3	3	5
1	2	1	1	0	0	1	0	0	0	1	0	0	2	1	0	3	0	1	2	1	2	1	0	2	2	1	0	0	0	0	0	0	0	2	1	0	0	1	0	0	3	3	3	3	3	3	3	3	3
1	2	1	1	0	0	1	0	0	0	1	0	0	2	1	0	2	1	0	2	0	1	0	0	3	2	1	0	0	0	0	0	0	0	2	1	0	0	1	0	0	3	1	2	2	1	1	1	1	2
1	2	1	1	0	0	1	0	0	0	1	0	0	2	1	0	2	1	0	1	0	1	0	0	4	2	1	0	0	0	0	0	0	0	2	1	0	0	1	0	0	3	1	2	2	3	3	3	3	3
1	2	1	4	0	1	4	0	0	1	2	1	0	1	0	0	3	0	1	4	1	2	1	0	1	6	0	0	0	0	0	1	0	0	1	0	0	0	7	0	1	3	1	1	2	3	3	3	3	3
1	2	1	1	0	0	2	1	0	0	1	0	0	2	1	0	2	1	0	2	0	2	1	0	3	2	1	0	0	0	0	0	0	0	2	1	0	0	7	0	1	3	1	3	1	1	1	3	3	3
1	2	1	2	1	0	3	0	1	0	1	0	0	1	0	0	3	0	1	2	0	2	1	0	1	8	0	0	0	0	0	0	0	1	1	0	0	0	2	1	0	2	1	1	1	2	2	2	2	2
1	2	1	1	0	0	1	0	0	0	1	0	0	2	1	0	2	1	0	1	0	1	0	0	2	3	0	1	0	0	0	0	0	0	2	1	0	0	1	0	0	3	2	3	3	3	2	3	3	3
1	2	1	1	0	0	1	0	0	0	1	0	0	2	1	0	2	1	0	2	0	1	0	0	2	2	1	0	0	0	0	0	0	0	2	1	0	0	7	0	1	3	2	3	3	3	3	3	3	3
1	2	1	1	0	0	2	1	0	0	1	0	0	2	1	0	2	1	0	1	0	1	0	0	2	2	1	0	0	0	0	0	0	0	2	1	0	0	1	0	0	3	1	2	3	3	3	2	2	3
1	2	1	3	1	0	3	0	1	0	2	1	0	1	0	0	3	0	1	2	0	2	1	0	1	6	0	0	0	0	0	1	0	0	1	0	0	0	2	1	0	3	2	1	3	1	3	1	3	2
1	2	1	1	0	0	1	0	0	0	1	0	0	2	1	0	3	0	1	2	0	1	0	0	4	8	0	0	0	0	0	0	0	1	1	0	0	0	7	0	1	5	3	4	4	2	4	3	4	3
1	2	1	3	1	0	3	0	1	0	2	1	0	1	0	0	2	1	0	2	0	2	1	0	3	8	0	0	0	0	0	0	0	1	1	0	0	0	2	1	0	3	2	3	3	3	3	3	3	3
1	2	1	1	0	0	1	0	0	0	1	0	0	1	0	0	3	0	1	1	0	2	1	0	3	5	0	0	0	1	0	0	0	0	2	1	0	0	1	0	0	4	1	3	3	3	2	2	2	3
1	2	1	1	0	0	2	1	0	0	1	0	0	2	1	0	3	0	1	2	1	2	1	0	1	3	0	1	0	0	0	0	0	0	2	1	0	0	1	0	0	3	1	5	5	1	2	3	3	4
1	2	1	1	0	0	2	1	0	0	1	0	0	1	0	0	3	0	1	1	0	1	0	0	2	3	0	1	0	0	0	0	0	0	2	1	0	0	7	0	1	1	1	1	1	1	1	1	1	1
1	2	1	2	1	0	2	1	0	0	2	1	0	1	0	0	3	0	1	2	0	1	0	0	1	3	0	1	0	0	0	0	0	0	1	0	0	0	7	0	1	4	2	3	3	2	3	3	3	3
1	2	1	1	0	0	2	1	0	0	1	0	0	2	1	0	3	0	1	2	0	1	0	0	1	8	0	0	0	0	0	0	0	1	2	1	0	0	1	0	0	1	1	3	1	3	3	3	3	3
1	2	1	1	0	0	2	1	0	0	1	0	0	1	0	0	2	1	0	1	0	1	0	0	1	6	0	0	0	0	0	1	0	0	2	1	0	0	2	1	0	3	4	3	2	2	1	3	3	3
1	2	1	3	1	0	3	0	1	0	2	1	0	2	1	0	3	0	1	2	0	2	1	0	2	8	0	0	0	0	0	0	0	1	1	0	0	0	2	1	0	1	1	2	1	1	1	2	1	1
1	2	1	2	1	0	3	0	1	0	2	1	0	1	0	0	3	0	1	1	0	2	1	0	2	3	0	1	0	0	0	0	0	0	1	0	0	0	2	1	0	5	5	5	5	5	5	5	5	5
1	2	1	2	1	0	3	0	1	0	1	0	0	1	0	0	2	1	0	2	0	2	1	0	1	8	0	0	0	0	0	0	0	1	1	0	0	0	1	0	0	3	2	1	2	1	2	2	2	2
1	2	1	2	1	0	3	0	1	0	2	1	0	1	0	0	3	0	1	2	0	2	1	0	2	4	0	0	1	0	0	0	0	0	1	0	0	0	2	1	0	2	1	1	1	3	5	1	3	3
1	2	1	3	1	0	4	0	0	1	2	1	0	1	0	0	3	0	1	2	1	2	1	0	1	4	0	0	1	0	0	0	0	0	1	0	0	0	2	1	0	2	3	3	3	3	3	3	3	3
1	2	1	3	1	0	3	0	1	0	1	0	0	1	0	0	2	1	0	2	0	2	1	0	2	4	0	0	1	0	0	0	0	0	1	0	0	0	2	1	0	2	1	4	1	4	4	4	4	4
1	2	1	3	1	0	3	0	1	0	2	1	0	1	0	0	3	0	1	2	0	2	1	0	1	2	1	0	0	0	0	0	0	0	1	0	0	0	7	0	1	3	1	1	1	3	3	3	3	3
1	2	1	1	0	0	2	1	0	0	1	0	0	2	1	0	2	1	0	2	0	1	0	0	1	4	0	0	1	0	0	0	0	0	1	0	0	0	2	1	0	1	1	3	3	4	1	1	1	1
1	1	0	1	0	0	3	0	1	0	1	0	0	1	0	0	3	0	1	2	0	2	1	0	1	8	0	0	0	0	0	0	0	1	1	0	0	0	2	1	0	3	3	3	3	2	3	3	4	3
1	2	1	1	0	0	1	0	0	0	1	0	0	2	1	0	2	1	0	1	0	1	0	0	1	4	0	0	1	0	0	0	0	0	1	0	0	0	2	1	0	3	2	2	1	3	3	3	3	3
1	2	1	4	0	1	4	0	0	1	2	1	0	1	0	0	3	0	1	3	0	2	1	0	2	6	0	0	0	0	0	1	0	0	1	0	0	0	2	1	0	2	3	3	3	3	2	2	3	3
1	2	1	1	0	0	1	0	0	0	1	0	0	2	1	0	1	0	0	1	1	1	0	0	1	4	0	0	1	0	0	0	0	0	1	0	0	0	2	1	0	4	4	5	3	3	3	3	3	4
1	2	1	1	0	0	1	0	0	0	1	0	0	2	1	0	3	0	1	2	0	2	1	0	1	4	0	0	1	0	0	0	0	0	1	0	0	0	1	0	0	1	1	1	1	1	1	1	1	1
1	2	1	1	0	0	1	0	0	0	1	0	0	2	1	0	2	1	0	2	0	2	1	0	1	4	0	0	1	0	0	0	0	0	1	0	0	0	2	1	0	2	3	4	4	4	2	1	2	1
1	2	1	1	0	0	1	0	0	0	1	0	0	2	1	0	2	1	0	1	0	1	0	0	2	4	0	0	1	0	0	0	0	0	1	0	0	0	2	1	0	5	1	5	5	3	3	2	5	5
1	2	1	1	0	0	2	1	0	0	1	0	0	1	0	0	3	0	1	1	0	1	0	0	1	4	0	0	1	0	0	0	0	0	1	0	0	0	2	1	0	1	1	1	2	2	3	2	2	3
1	2	1	2	1	0	3	0	1	0	2	1	0	1	0	0	2	1	0	1	0	1	0	0	2	4	0	0	1	0	0	0	0	0	1	0	0	0	2	1	0	2	2	3	2	1	2	1	2	3
1	2	1	4	0	1	4	0	0	1	2	1	0	1	0	0	2	1	0	2	0	2	1	0	1	4	0	0	1	0	0	0	0	0	1	0	0	0	1	0	0	3	2	4	1	1	1	1	1	3
1	2	1	1	0	0	1	0	0	0	1	0	0	1	0	0	2	1	0	1	0	1	0	0	1	4	0	0	1	0	0	0	0	0	1	0	0	0	2	1	0	3	1	5	4	3	4	2	2	2
1	2	1	1	0	0	1	0	0	0	1	0	0	2	1	0	3	0	1	3	0	1	0	0	1	2	1	0	0	0	0	0	0	0	2	1	0	0	2	1	0	5	1	1	1	1	1	3	2	5
1	2	1	1	0	0	2	1	0	0	2	1	0	1	0	0	2	1	0	1	0	1	0	0	2	5	0	0	0	1	0	0	0	0	1	0	0	0	2	1	0	3	1	3	1	1	1	1	1	1
1	2	1	1	0	0	2	1	0	0	1	0	0	2	1	0	3	0	1	1	1	1	0	0	4	3	0	1	0	0	0	0	0	0	2	1	0	0	1	0	0	1	1	1	1	1	1	1	1	1
1	1	0	1	0	0	1	0	0	0	1	0	0	1	0	0	1	0	0	1	0	3	0	1	1	6	0	0	0	0	0	1	0	0	2	1	0	0	1	0	0	4	4	4	4	3	4	4	4	4
1	2	1	4	0	1	4	0	0	1	2	1	0	1	0	0	3	0	1	2	0	2	1	0	2	6	0	0	0	0	0	1	0	0	1	0	0	0	1	0	0	1	1	1	1	4	1	1	1	2
1	2	1	1	0	0	1	0	0	0	1	0	0	2	1	0	2	1	0	2	1	1	0	0	2	4	0	0	1	0	0	0	0	0	1	0	0	0	2	1	0	2	2	3	2	3	3	3	3	2
1	2	1	1	0	0	1	0	0	0	1	0	0	2	1	0	2	1	0	1	0	1	0	0	2	2	1	0	0	0	0	0	0	0	2	1	0	0	1	0	0	2	1	2	1	2	2	2	2	2
1	2	1	1	0	0	1	0	0	0	1	0	0	1	0	0	2	1	0	1	0	1	0	0	1	2	1	0	0	0	0	0	0	0	1	0	0	0	2	1	0	4	3	3	3	3	3	3	3	3
1	2	1	1	0	0	1	0	0	0	1	0	0	2	1	0	2	1	0	2	1	1	0	0	1	5	0	0	0	1	0	0	0	0	1	0	0	0	2	1	0	1	1	1	1	1	1	1	1	1
1	2	1	1	0	0	1	0	0	0	1	0	0	2	1	0	2	1	0	1	0	1	0	0	1	2	1	0	0	0	0	0	0	0	1	0	0	0	2	1	0	1	1	1	1	1	1	1	1	1
1	2	1	2	1	0	3	0	1	0	2	1	0	1	0	0	3	0	1	2	0	1	0	0	1	8	0	0	0	0	0	0	0	1	1	0	0	0	2	1	0	3	1	3	3	1	3	2	2	4
1	2	1	3	1	0	2	1	0	0	2	1	0	1	0	0	3	0	1	1	1	2	1	0	2	1	0	0	0	0	1	0	0	0	1	0	0	0	2	1	0	5	5	5	5	4	4	4	5	4
1	2	1	3	1	0	3	0	1	0	1	0	0	1	0	0	1	0	0	1	0	1	0	0	1	4	0	0	1	0	0	0	0	0	1	0	0	0	2	1	0	4	5	5	3	3	3	3	3	3
1	2	1	1	0	0	1	0	0	0	1	0	0	1	0	0	2	1	0	1	0	1	0	0	3	4	0	0	1	0	0	0	0	0	1	0	0	0	1	0	0	3	3	3	3	3	3	3	3	3
1	2	1	1	0	0	1	0	0	0	1	0	0	1	0	0	2	1	0	1	0	1	0	0	1	6	0	0	0	0	0	1	0	0	1	0	0	0	2	1	0	2	2	1	3	2	2	2	3	3
1	2	1	1	0	0	2	1	0	0	1	0	0	1	0	0	2	1	0	2	0	1	0	0	1	4	0	0	1	0	0	0	0	0	1	0	0	0	2	1	0	3	1	3	1	2	1	1	1	1
1	2	1	1	0	0	2	1	0	0	1	0	0	1	0	0	2	1	0	1	0	1	0	0	2	1	0	0	0	0	1	0	0	0	1	0	0	0	2	1	0	5	3	4	4	3	3	4	3	4
1	2	1	4	0	1	4	0	0	1	3	0	1	1	0	0	3	0	1	3	1	2	1	0	2	8	0	0	0	0	0	0	0	1	2	1	0	0	1	0	0	2	2	2	2	2	2	2	2	2
1	2	1	1	0	0	2	1	0	0	1	0	0	1	0	0	2	1	0	2	0	1	0	0	1	4	0	0	1	0	0	0	0	0	1	0	0	0	2	1	0	3	3	3	3	3	3	3	3	3
1	2	1	4	0	1	4	0	0	1	2	1	0	3	0	1	2	1	0	2	0	1	0	0	4	4	0	0	1	0	0	0	0	0	1	0	0	0	2	1	0	3	1	3	3	3	3	2	3	3
1	2	1	1	0	0	2	1	0	0	1	0	0	1	0	0	3	0	1	1	0	1	0	0	2	4	0	0	1	0	0	0	0	0	1	0	0	0	2	1	0	1	3	1	3	1	1	1	1	1
1	2	1	1	0	0	2	1	0	0	1	0	0	1	0	0	2	1	0	2	1	1	0	0	1	5	0	0	0	1	0	0	0	0	1	0	0	0	2	1	0	3	3	3	3	3	3	3	3	3
1	2	1	3	1	0	4	0	0	1	3	0	1	3	0	1	3	0	1	2	0	2	1	0	1	2	1	0	0	0	0	0	0	0	1	0	0	0	2	1	0	2	5	3	4	3	3	2	3	3
1	2	1	1	0	0	1	0	0	0	1	0	0	2	1	0	1	0	0	1	0	1	0	0	1	4	0	0	1	0	0	0	0	0	1	0	0	0	2	1	0	3	3	1	2	3	3	3	3	3
1	2	1	4	0	1	4	0	0	1	2	1	0	1	0	0	3	0	1	1	0	2	1	0	3	6	0	0	0	0	0	1	0	0	1	0	0	0	2	1	0	3	1	2	1	1	1	1	1	1
1	2	1	1	0	0	1	0	0	0	1	0	0	1	0	0	2	1	0	2	0	1	0	0	1	4	0	0	1	0	0	0	0	0	1	0	0	0	2	1	0	5	1	1	1	1	1	1	1	1
1	2	1	4	0	1	4	0	0	1	2	1	0	1	0	0	3	0	1	3	1	2	1	0	1	7	0	0	0	0	0	0	1	0	1	0	0	0	7	0	1	1	4	3	2	2	1	2	2	1
1	2	1	1	0	0	2	1	0	0	2	1	0	1	0	0	2	1	0	1	0	1	0	0	1	6	0	0	0	0	0	1	0	0	1	0	0	0	2	1	0	4	1	1	5	5	1	5	5	3
1	2	1	2	1	0	2	1	0	0	1	0	0	1	0	0	3	0	1	2	0	2	1	0	2	2	1	0	0	0	0	0	0	0	2	1	0	0	7	0	1	1	1	3	2	2	2	3	3	3
1	2	1	1	0	0	2	1	0	0	1	0	0	2	1	0	2	1	0	1	0	1	0	0	1	4	0	0	1	0	0	0	0	0	1	0	0	0	2	1	0	1	3	3	2	3	3	3	3	4
1	2	1	1	0	0	1	0	0	0	1	0	0	2	1	0	1	0	0	1	0	1	0	0	1	3	0	1	0	0	0	0	0	0	1	0	0	0	2	1	0	1	1	1	1	1	1	4	4	4
1	2	1	4	0	1	4	0	0	1	2	1	0	1	0	0	2	1	0	2	0	1	0	0	1	2	1	0	0	0	0	0	0	0	1	0	0	0	2	1	0	2	2	4	1	3	3	2	2	2
1	2	1	1	0	0	1	0	0	0	1	0	0	2	1	0	1	0	0	1	0	1	0	0	1	1	0	0	0	0	1	0	0	0	1	0	0	0	2	1	0	2	3	3	3	1	1	1	3	3
1	2	1	1	0	0	1	0	0	0	1	0	0	2	1	0	3	0	1	1	0	1	0	0	3	3	0	1	0	0	0	0	0	0	1	0	0	0	2	1	0	1	1	1	1	1	1	1	1	3
1	2	1	3	1	0	3	0	1	0	1	0	0	1	0	0	2	1	0	2	0	1	0	0	3	8	0	0	0	0	0	0	0	1	1	0	0	0	2	1	0	1	2	2	3	2	2	1	1	2
1	2	1	1	0	0	3	0	1	0	2	1	0	3	0	1	3	0	1	2	0	2	1	0	2	3	0	1	0	0	0	0	0	0	1	0	0	0	2	1	0	1	4	4	3	4	3	1	1	2
1	2	1	4	0	1	4	0	0	1	3	0	1	1	0	0	3	0	1	3	1	2	1	0	2	8	0	0	0	0	0	0	0	1	1	0	0	0	2	1	0	3	1	3	2	3	2	2	2	2
1	2	1	1	0	0	1	0	0	0	1	0	0	1	0	0	3	0	1	2	1	2	1	0	1	3	0	1	0	0	0	0	0	0	2	1	0	0	7	0	1	5	4	4	5	5	5	5	5	5
1	2	1	1	0	0	2	1	0	0	1	0	0	2	1	0	2	1	0	1	0	1	0	0	2	1	0	0	0	0	1	0	0	0	1	0	0	0	1	0	0	5	3	2	1	4	4	5	4	3
1	2	1	1	0	0	1	0	0	0	1	0	0	2	1	0	1	0	0	1	1	1	0	0	1	8	0	0	0	0	0	0	0	1	2	1	0	0	2	1	0	1	4	5	5	5	5	5	5	5
1	2	1	1	0	0	1	0	0	0	1	0	0	1	0	0	2	1	0	2	0	1	0	0	2	6	0	0	0	0	0	1	0	0	1	0	0	0	7	0	1	4	2	1	2	3	3	3	2	2
1	2	1	1	0	0	2	1	0	0	2	1	0	1	0	0	3	0	1	2	1	2	1	0	1	6	0	0	0	0	0	1	0	0	2	1	0	0	2	1	0	2	2	3	3	3	3	3	3	3
1	2	1	2	1	0	3	0	1	0	2	1	0	1	0	0	3	0	1	3	0	1	0	0	4	8	0	0	0	0	0	0	0	1	1	0	0	0	2	1	0	3	2	2	4	4	3	4	2	2
1	2	1	1	0	0	2	1	0	0	1	0	0	1	0	0	3	0	1	2	0	1	0	0	1	6	0	0	0	0	0	1	0	0	1	0	0	0	2	1	0	3	4	4	3	4	5	4	4	3
1	2	1	3	1	0	3	0	1	0	3	0	1	1	0	0	3	0	1	3	0	2	1	0	2	1	0	0	0	0	1	0	0	0	1	0	0	0	2	1	0	4	1	4	1	4	3	3	3	3
1	2	1	3	1	0	3	0	1	0	2	1	0	1	0	0	2	1	0	2	0	2	1	0	1	6	0	0	0	0	0	1	0	0	1	0	0	0	1	0	0	3	2	2	3	3	3	3	3	3
1	2	1	3	1	0	3	0	1	0	2	1	0	1	0	0	3	0	1	2	0	1	0	0	3	1	0	0	0	0	1	0	0	0	1	0	0	0	2	1	0	2	1	3	2	3	3	3	3	2
1	2	1	3	1	0	3	0	1	0	2	1	0	1	0	0	3	0	1	3	0	2	1	0	1	1	0	0	0	0	1	0	0	0	1	0	0	0	7	0	1	3	1	3	3	3	3	3	3	3
1	2	1	1	0	0	2	1	0	0	1	0	0	1	0	0	3	0	1	2	0	1	0	0	1	8	0	0	0	0	0	0	0	1	1	0	0	0	2	1	0	3	2	3	3	3	3	3	3	3
1	2	1	2	1	0	3	0	1	0	2	1	0	1	0	0	3	0	1	2	0	1	0	0	1	4	0	0	1	0	0	0	0	0	1	0	0	0	2	1	0	5	1	4	1	3	3	4	4	4
1	2	1	2	1	0	3	0	1	0	2	1	0	1	0	0	3	0	1	2	1	2	1	0	1	7	0	0	0	0	0	0	1	0	1	0	0	0	7	0	1	2	2	2	2	2	2	2	2	2
1	2	1	2	1	0	3	0	1	0	1	0	0	1	0	0	2	1	0	1	0	1	0	0	2	6	0	0	0	0	0	1	0	0	1	0	0	0	2	1	0	3	2	3	2	3	2	3	4	4
1	2	1	3	1	0	3	0	1	0	2	1	0	1	0	0	3	0	1	2	0	2	1	0	1	5	0	0	0	1	0	0	0	0	1	0	0	0	2	1	0	5	1	5	2	1	2	2	3	4
1	2	1	1	0	0	1	0	0	0	1	0	0	2	1	0	1	0	0	2	0	1	0	0	1	8	0	0	0	0	0	0	0	1	1	0	0	0	2	1	0	4	4	4	4	5	3	4	4	4
1	2	1	1	0	0	2	1	0	0	1	0	0	1	0	0	2	1	0	2	0	1	0	0	2	4	0	0	1	0	0	0	0	0	1	0	0	0	2	1	0	3	2	2	3	1	3	2	1	2
1	2	1	1	0	0	1	0	0	0	1	0	0	2	1	0	1	0	0	1	0	1	0	0	1	2	1	0	0	0	0	0	0	0	1	0	0	0	2	1	0	3	3	3	3	3	3	3	3	3
1	2	1	3	1	0	3	0	1	0	2	1	0	1	0	0	3	0	1	2	0	1	0	0	3	3	0	1	0	0	0	0	0	0	1	0	0	0	7	0	1	5	2	5	3	5	5	5	5	3
1	2	1	1	0	0	2	1	0	0	1	0	0	2	1	0	3	0	1	1	0	1	0	0	1	5	0	0	0	1	0	0	0	0	1	0	0	0	2	1	0	3	2	2	1	1	2	1	1	3
1	2	1	1	0	0	2	1	0	0	1	0	0	1	0	0	3	0	1	1	0	1	0	0	1	8	0	0	0	0	0	0	0	1	1	0	0	0	2	1	0	2	2	2	2	2	2	2	2	2
1	2	1	2	1	0	2	1	0	0	2	1	0	1	0	0	3	0	1	2	0	1	0	0	3	8	0	0	0	0	0	0	0	1	1	0	0	0	1	0	0	2	3	3	3	2	3	2	3	3
1	2	1	4	0	1	4	0	0	1	3	0	1	1	0	0	3	0	1	3	1	2	1	0	2	8	0	0	0	0	0	0	0	1	1	0	0	0	1	0	0	3	3	5	5	3	3	3	3	4
1	1	0	1	0	0	1	0	0	0	1	0	0	2	1	0	2	1	0	1	0	1	0	0	2	8	0	0	0	0	0	0	0	1	1	0	0	0	2	1	0	3	3	3	3	4	3	3	3	4
1	2	1	4	0	1	4	0	0	1	2	1	0	1	0	0	3	0	1	2	0	1	0	0	3	3	0	1	0	0	0	0	0	0	1	0	0	0	2	1	0	3	3	3	3	4	4	3	3	3
1	2	1	2	1	0	3	0	1	0	2	1	0	1	0	0	3	0	1	2	0	1	0	0	3	3	0	1	0	0	0	0	0	0	1	0	0	0	7	0	1	3	1	1	1	3	3	3	3	4
1	1	0	1	0	0	1	0	0	0	1	0	0	2	1	0	3	0	1	3	1	1	0	0	2	7	0	0	0	0	0	0	1	0	1	0	0	0	7	0	1	4	1	1	1	4	3	3	3	3
1	2	1	2	1	0	3	0	1	0	3	0	1	1	0	0	3	0	1	2	0	1	0	0	2	2	1	0	0	0	0	0	0	0	1	0	0	0	7	0	1	3	2	4	3	3	4	4	4	4
1	2	1	4	0	1	4	0	0	1	3	0	1	1	0	0	3	0	1	3	1	2	1	0	4	5	0	0	0	1	0	0	0	0	1	0	0	0	2	1	0	5	2	2	1	3	3	3	3	1
1	2	1	1	0	0	2	1	0	0	1	0	0	2	1	0	3	0	1	2	0	1	0	0	1	5	0	0	0	1	0	0	0	0	1	0	0	0	2	1	0	4	4	4	3	2	3	2	3	3
1	2	1	1	0	0	1	0	0	0	1	0	0	2	1	0	3	0	1	1	0	1	0	0	3	5	0	0	0	1	0	0	0	0	1	0	0	0	7	0	1	3	4	3	3	3	3	3	3	3
1	2	1	3	1	0	3	0	1	0	2	1	0	1	0	0	3	0	1	2	0	1	0	0	1	8	0	0	0	0	0	0	0	1	1	0	0	0	1	0	0	3	3	3	1	1	1	1	1	1
1	2	1	1	0	0	1	0	0	0	1	0	0	2	1	0	2	1	0	1	1	1	0	0	1	6	0	0	0	0	0	1	0	0	1	0	0	0	2	1	0	3	2	2	3	2	2	3	2	2
1	2	1	1	0	0	1	0	0	0	1	0	0	2	1	0	2	1	0	2	0	1	0	0	1	3	0	1	0	0	0	0	0	0	1	0	0	0	7	0	1	2	3	3	3	3	3	3	3	3
1	2	1	3	1	0	3	0	1	0	2	1	0	1	0	0	3	0	1	2	0	2	1	0	1	2	1	0	0	0	0	0	0	0	1	0	0	0	7	0	1	1	1	1	1	2	3	4	3	1
1	2	1	3	1	0	3	0	1	0	2	1	0	1	0	0	3	0	1	1	0	1	0	0	1	4	0	0	1	0	0	0	0	0	1	0	0	0	2	1	0	3	2	2	3	1	1	1	1	1
1	2	1	3	1	0	3	0	1	0	2	1	0	1	0	0	3	0	1	3	0	1	0	0	2	3	0	1	0	0	0	0	0	0	1	0	0	0	7	0	1	5	2	4	4	3	3	4	4	5
1	2	1	3	1	0	3	0	1	0	1	0	0	1	0	0	3	0	1	3	1	2	1	0	3	3	0	1	0	0	0	0	0	0	1	0	0	0	7	0	1	3	2	2	2	3	2	3	3	3
1	2	1	4	0	1	4	0	0	1	1	0	0	1	0	0	1	0	0	2	0	1	0	0	1	8	0	0	0	0	0	0	0	1	1	0	0	0	2	1	0	2	2	2	2	2	2	2	2	2
1	2	1	3	1	0	3	0	1	0	1	0	0	1	0	0	3	0	1	1	0	1	0	0	1	8	0	0	0	0	0	0	0	1	1	0	0	0	1	0	0	2	2	2	2	2	2	2	2	2
1	2	1	1	0	0	2	1	0	0	1	0	0	1	0	0	2	1	0	2	0	1	0	0	2	8	0	0	0	0	0	0	0	1	1	0	0	0	2	1	0	2	2	2	2	2	2	2	2	2
1	2	1	3	1	0	4	0	0	1	2	1	0	1	0	0	3	0	1	2	0	1	0	0	2	4	0	0	1	0	0	0	0	0	1	0	0	0	2	1	0	3	1	4	1	1	1	1	3	1
1	2	1	1	0	0	2	1	0	0	1	0	0	1	0	0	3	0	1	1	0	1	0	0	2	3	0	1	0	0	0	0	0	0	3	0	1	0	2	1	0	2	1	3	1	3	2	2	2	2
1	2	1	2	1	0	2	1	0	0	2	1	0	2	1	0	3	0	1	3	0	1	0	0	1	3	0	1	0	0	0	0	0	0	1	0	0	0	7	0	1	1	1	1	1	1	1	1	1	1
1	2	1	1	0	0	2	1	0	0	1	0	0	1	0	0	1	0	0	2	0	1	0	0	1	3	0	1	0	0	0	0	0	0	1	0	0	0	7	0	1	2	1	1	2	2	2	3	2	4
1	2	1	2	1	0	3	0	1	0	1	0	0	1	0	0	3	0	1	3	0	1	0	0	1	3	0	1	0	0	0	0	0	0	1	0	0	0	7	0	1	3	1	3	1	3	3	3	3	3
1	2	1	1	0	0	2	1	0	0	1	0	0	1	0	0	2	1	0	1	0	1	0	0	1	2	1	0	0	0	0	0	0	0	1	0	0	0	2	1	0	4	3	3	3	3	3	3	3	3
1	2	1	1	0	0	1	0	0	0	1	0	0	2	1	0	3	0	1	1	0	1	0	0	2	6	0	0	0	0	0	1	0	0	1	0	0	0	7	0	1	3	4	4	2	3	3	4	3	4
1	2	1	1	0	0	2	1	0	0	2	1	0	1	0	0	3	0	1	2	1	1	0	0	2	5	0	0	0	1	0	0	0	0	1	0	0	0	7	0	1	5	3	4	4	4	4	3	4	4
1	2	1	1	0	0	1	0	0	0	1	0	0	2	1	0	2	1	0	2	1	1	0	0	4	3	0	1	0	0	0	0	0	0	1	0	0	0	7	0	1	5	3	4	4	4	3	3	3	4
1	2	1	1	0	0	2	1	0	0	2	1	0	1	0	0	3	0	1	1	0	1	0	0	2	1	0	0	0	0	1	0	0	0	3	0	1	0	2	1	0	2	1	1	1	3	2	3	2	3
1	2	1	2	1	0	3	0	1	0	2	1	0	2	1	0	3	0	1	2	0	1	0	0	2	1	0	0	0	0	1	0	0	0	1	0	0	0	2	1	0	2	1	1	3	1	2	2	2	2
1	2	1	3	1	0	3	0	1	0	2	1	0	1	0	0	3	0	1	3	0	1	0	0	1	5	0	0	0	1	0	0	0	0	1	0	0	0	2	1	0	3	2	3	2	3	3	4	4	3
1	2	1	1	0	0	1	0	0	0	1	0	0	2	1	0	2	1	0	1	1	1	0	0	1	5	0	0	0	1	0	0	0	0	1	0	0	0	2	1	0	4	3	3	3	2	4	2	2	3
1	2	1	1	0	0	1	0	0	0	1	0	0	2	1	0	2	1	0	2	0	1	0	0	3	2	1	0	0	0	0	0	0	0	1	0	0	0	7	0	1	5	1	3	1	2	3	3	3	3
1	2	1	3	1	0	3	0	1	0	2	1	0	1	0	0	3	0	1	3	1	2	1	0	2	3	0	1	0	0	0	0	0	0	1	0	0	0	7	0	1	4	1	1	1	3	3	3	3	3
1	2	1	1	0	0	2	1	0	0	1	0	0	2	1	0	3	0	1	3	0	1	0	0	2	5	0	0	0	1	0	0	0	0	1	0	0	0	7	0	1	5	2	3	3	5	5	5	5	4
1	2	1	1	0	0	2	1	0	0	1	0	0	1	0	0	2	1	0	2	0	1	0	0	1	1	0	0	0	0	1	0	0	0	3	0	1	0	2	1	0	1	3	1	4	3	1	1	2	1
1	2	1	3	1	0	3	0	1	0	2	1	0	1	0	0	3	0	1	3	1	1	0	0	2	2	1	0	0	0	0	0	0	0	1	0	0	0	2	1	0	3	3	3	1	2	2	2	2	2
1	2	1	1	0	0	2	1	0	0	1	0	0	2	1	0	2	1	0	2	0	1	0	0	1	2	1	0	0	0	0	0	0	0	1	0	0	0	2	1	0	4	2	2	2	4	4	4	4	4
1	2	1	1	0	0	2	1	0	0	1	0	0	1	0	0	3	0	1	2	0	1	0	0	1	8	0	0	0	0	0	0	0	1	1	0	0	0	2	1	0	5	4	3	1	2	3	3	3	3
1	2	1	1	0	0	2	1	0	0	1	0	0	2	1	0	3	0	1	3	1	1	0	0	1	3	0	1	0	0	0	0	0	0	1	0	0	0	7	0	1	3	1	2	3	1	1	1	3	3
1	2	1	4	0	1	4	0	0	1	2	1	0	1	0	0	3	0	1	2	0	2	1	0	3	1	0	0	0	0	1	0	0	0	3	0	1	0	2	1	0	1	1	2	2	1	2	1	3	2
1	2	1	1	0	0	1	0	0	0	1	0	0	2	1	0	3	0	1	2	1	1	0	0	4	3	0	1	0	0	0	0	0	0	1	0	0	0	1	0	0	1	1	1	3	1	1	1	1	1
1	2	1	1	0	0	1	0	0	0	1	0	0	2	1	0	2	1	0	3	1	1	0	0	1	8	0	0	0	0	0	0	0	1	1	0	0	0	2	1	0	5	5	5	4	3	5	5	5	5
1	2	1	1	0	0	2	1	0	0	1	0	0	1	0	0	3	0	1	1	0	1	0	0	1	6	0	0	0	0	0	1	0	0	1	0	0	0	7	0	1	3	3	1	1	1	1	1	1	1
1	2	1	1	0	0	2	1	0	0	2	1	0	1	0	0	3	0	1	2	0	1	0	0	3	5	0	0	0	1	0	0	0	0	1	0	0	0	7	0	1	3	1	4	1	3	3	3	3	3
1	2	1	4	0	1	4	0	0	1	3	0	1	1	0	0	3	0	1	3	0	2	1	0	3	2	1	0	0	0	0	0	0	0	1	0	0	0	7	0	1	1	1	1	1	2	2	2	2	1
1	2	1	1	0	0	1	0	0	0	1	0	0	2	1	0	3	0	1	2	0	1	0	0	1	3	0	1	0	0	0	0	0	0	1	0	0	0	2	1	0	2	3	1	3	3	3	1	1	1
1	2	1	1	0	0	2	1	0	0	1	0	0	1	0	0	3	0	1	1	0	1	0	0	1	1	0	0	0	0	1	0	0	0	3	0	1	0	2	1	0	1	1	1	1	1	2	2	2	1
1	2	1	4	0	1	4	0	0	1	2	1	0	1	0	0	2	1	0	1	0	1	0	0	1	1	0	0	0	0	1	0	0	0	1	0	0	0	2	1	0	2	3	3	3	3	3	3	3	3
1	2	1	1	0	0	2	1	0	0	1	0	0	2	1	0	2	1	0	2	0	1	0	0	1	1	0	0	0	0	1	0	0	0	3	0	1	0	2	1	0	1	1	1	2	3	1	1	3	1
1	2	1	3	1	0	4	0	0	1	2	1	0	1	0	0	3	0	1	2	0	1	0	0	3	2	1	0	0	0	0	0	0	0	1	0	0	0	2	1	0	2	2	2	2	2	2	2	2	2
1	2	1	1	0	0	2	1	0	0	1	0	0	1	0	0	3	0	1	2	0	1	0	0	1	2	1	0	0	0	0	0	0	0	1	0	0	0	1	0	0	2	1	1	3	1	2	2	2	2
1	2	1	2	1	0	3	0	1	0	2	1	0	1	0	0	3	0	1	2	0	1	0	0	3	6	0	0	0	0	0	1	0	0	1	0	0	0	2	1	0	3	1	1	1	1	1	1	1	1
1	2	1	4	0	1	4	0	0	1	2	1	0	1	0	0	1	0	0	2	0	2	1	0	1	1	0	0	0	0	1	0	0	0	1	0	0	0	2	1	0	2	1	1	2	2	2	2	2	2
1	2	1	1	0	0	1	0	0	0	1	0	0	2	1	0	2	1	0	2	1	1	0	0	1	3	0	1	0	0	0	0	0	0	1	0	0	0	2	1	0	3	2	1	3	2	2	2	2	3
1	2	1	3	1	0	3	0	1	0	1	0	0	1	0	0	3	0	1	2	0	1	0	0	2	6	0	0	0	0	0	1	0	0	1	0	0	0	7	0	1	4	2	3	4	3	3	4	4	5
1	2	1	1	0	0	2	1	0	0	2	1	0	1	0	0	3	0	1	2	0	1	0	0	2	8	0	0	0	0	0	0	0	1	1	0	0	0	2	1	0	3	3	4	4	4	4	4	5	5
1	2	1	1	0	0	2	1	0	0	1	0	0	2	1	0	2	1	0	2	0	1	0	0	1	2	1	0	0	0	0	0	0	0	1	0	0	0	1	0	0	4	3	2	2	4	3	3	3	3
1	2	1	1	0	0	2	1	0	0	1	0	0	2	1	0	2	1	0	2	0	1	0	0	3	3	0	1	0	0	0	0	0	0	1	0	0	0	1	0	0	4	1	1	1	3	3	2	3	2
1	2	1	1	0	0	1	0	0	0	1	0	0	1	0	0	2	1	0	1	0	1	0	0	1	5	0	0	0	1	0	0	0	0	3	0	1	0	2	1	0	3	3	4	3	2	2	2	2	2
1	2	1	4	0	1	4	0	0	1	2	1	0	1	0	0	3	0	1	2	0	2	1	0	3	2	1	0	0	0	0	0	0	0	3	0	1	0	2	1	0	3	1	2	3	3	5	3	3	5
1	2	1	4	0	1	4	0	0	1	3	0	1	1	0	0	3	0	1	3	1	2	1	0	3	2	1	0	0	0	0	0	0	0	1	0	0	0	2	1	0	5	3	4	4	2	2	2	2	3
1	2	1	2	1	0	2	1	0	0	2	1	0	1	0	0	3	0	1	2	0	1	0	0	1	2	1	0	0	0	0	0	0	0	1	0	0	0	1	0	0	2	2	2	2	2	2	2	2	2
1	2	1	1	0	0	1	0	0	0	3	0	1	1	0	0	3	0	1	1	0	1	0	0	3	6	0	0	0	0	0	1	0	0	1	0	0	0	2	1	0	4	1	1	5	1	1	1	1	5
1	2	1	1	0	0	2	1	0	0	1	0	0	2	1	0	3	0	1	3	0	1	0	0	2	6	0	0	0	0	0	1	0	0	1	0	0	0	2	1	0	3	1	3	1	3	3	3	3	1
1	2	1	2	1	0	2	1	0	0	2	1	0	1	0	0	3	0	1	3	1	1	0	0	1	4	0	0	1	0	0	0	0	0	1	0	0	0	2	1	0	5	1	3	2	1	1	2	1	3
1	2	1	1	0	0	1	0	0	0	1	0	0	2	1	0	2	1	0	2	1	1	0	0	2	4	0	0	1	0	0	0	0	0	1	0	0	0	2	1	0	4	3	3	3	3	3	3	3	3
1	2	1	1	0	0	2	1	0	0	2	1	0	2	1	0	2	1	0	2	0	1	0	0	1	1	0	0	0	0	1	0	0	0	1	0	0	0	1	0	0	2	1	1	1	1	2	1	2	3
1	2	1	1	0	0	2	1	0	0	2	1	0	1	0	0	3	0	1	3	1	1	0	0	1	3	0	1	0	0	0	0	0	0	1	0	0	0	2	1	0	4	3	4	3	4	4	4	4	3
1	2	1	3	1	0	3	0	1	0	2	1	0	1	0	0	3	0	1	2	0	1	0	0	1	8	0	0	0	0	0	0	0	1	1	0	0	0	2	1	0	4	3	4	4	4	4	4	4	4
1	2	1	1	0	0	1	0	0	0	2	1	0	2	1	0	3	0	1	1	0	1	0	0	1	5	0	0	0	1	0	0	0	0	1	0	0	0	7	0	1	2	1	3	1	2	1	1	1	1
1	2	1	1	0	0	1	0	0	0	1	0	0	1	0	0	2	1	0	1	0	1	0	0	1	4	0	0	1	0	0	0	0	0	1	0	0	0	2	1	0	5	3	5	5	5	5	5	5	5
1	2	1	1	0	0	1	0	0	0	1	0	0	2	1	0	3	0	1	1	0	1	0	0	2	2	1	0	0	0	0	0	0	0	1	0	0	0	7	0	1	3	3	3	4	3	3	4	4	4
1	2	1	4	0	1	4	0	0	1	2	1	0	1	0	0	2	1	0	2	0	2	1	0	1	8	0	0	0	0	0	0	0	1	1	0	0	0	2	1	0	4	1	3	1	1	1	1	1	2
1	2	1	4	0	1	4	0	0	1	3	0	1	1	0	0	3	0	1	3	1	2	1	0	1	6	0	0	0	0	0	1	0	0	1	0	0	0	7	0	1	3	1	2	1	4	3	3	3	5
1	2	1	1	0	0	1	0	0	0	1	0	0	1	0	0	2	1	0	1	1	1	0	0	2	5	0	0	0	1	0	0	0	0	3	0	1	0	2	1	0	3	1	4	1	5	3	5	5	5
1	2	1	4	0	1	4	0	0	1	3	0	1	1	0	0	3	0	1	3	0	2	1	0	3	2	1	0	0	0	0	0	0	0	1	0	0	0	7	0	1	3	1	3	1	5	4	4	4	3
1	2	1	3	1	0	3	0	1	0	3	0	1	1	0	0	3	0	1	2	0	1	0	0	2	8	0	0	0	0	0	0	0	1	1	0	0	0	1	0	0	3	2	2	3	2	2	2	3	3
1	2	1	1	0	0	2	1	0	0	1	0	0	2	1	0	3	0	1	2	0	1	0	0	2	5	0	0	0	1	0	0	0	0	3	0	1	0	2	1	0	3	1	3	4	3	1	1	3	5
1	2	1	3	1	0	3	0	1	0	2	1	0	1	0	0	3	0	1	2	0	1	0	0	1	8	0	0	0	0	0	0	0	1	1	0	0	0	1	0	0	5	2	5	4	4	2	2	2	4
1	2	1	2	1	0	3	0	1	0	1	0	0	1	0	0	2	1	0	2	0	1	0	0	1	8	0	0	0	0	0	0	0	1	1	0	0	0	2	1	0	5	3	3	3	1	1	1	1	5
1	2	1	1	0	0	2	1	0	0	2	1	0	1	0	0	3	0	1	2	1	1	0	0	2	6	0	0	0	0	0	1	0	0	1	0	0	0	2	1	0	2	1	1	1	1	2	1	2	1
1	2	1	4	0	1	4	0	0	1	3	0	1	1	0	0	3	0	1	2	0	1	0	0	2	8	0	0	0	0	0	0	0	1	3	0	1	0	1	0	0	1	1	1	1	1	1	1	1	1
1	2	1	1	0	0	2	1	0	0	1	0	0	1	0	0	3	0	1	3	0	1	0	0	2	6	0	0	0	0	0	1	0	0	1	0	0	0	7	0	1	4	1	2	2	3	3	3	3	3
1	2	1	1	0	0	1	0	0	0	1	0	0	1	0	0	2	1	0	3	1	1	0	0	3	4	0	0	1	0	0	0	0	0	1	0	0	0	7	0	1	2	1	1	1	2	2	1	3	3
1	2	1	3	1	0	3	0	1	0	2	1	0	1	0	0	2	1	0	2	0	1	0	0	4	3	0	1	0	0	0	0	0	0	1	0	0	0	2	1	0	3	1	3	3	1	1	1	1	3
1	2	1	3	1	0	3	0	1	0	2	1	0	1	0	0	2	1	0	2	0	1	0	0	1	8	0	0	0	0	0	0	0	1	3	0	1	0	2	1	0	3	1	2	2	1	2	3	3	2
1	2	1	3	1	0	3	0	1	0	3	0	1	3	0	1	3	0	1	3	1	2	1	0	2	1	0	0	0	0	1	0	0	0	1	0	0	0	2	1	0	1	1	1	1	1	1	1	1	2
1	2	1	1	0	0	2	1	0	0	1	0	0	2	1	0	1	0	0	1	0	1	0	0	1	4	0	0	1	0	0	0	0	0	1	0	0	0	1	0	0	1	1	3	5	1	5	1	1	5
1	2	1	3	1	0	3	0	1	0	2	1	0	1	0	0	2	1	0	2	1	1	0	0	2	7	0	0	0	0	0	0	1	0	1	0	0	0	2	1	0	5	4	5	5	4	5	4	5	5
1	2	1	2	1	0	3	0	1	0	2	1	0	1	0	0	3	0	1	2	0	1	0	0	1	1	0	0	0	0	1	0	0	0	1	0	0	0	1	0	0	2	1	2	1	3	2	3	2	3
1	2	1	1	0	0	2	1	0	0	1	0	0	2	1	0	3	0	1	3	1	1	0	0	2	3	0	1	0	0	0	0	0	0	1	0	0	0	2	1	0	5	4	5	5	5	3	5	5	5
1	2	1	1	0	0	1	0	0	0	1	0	0	2	1	0	2	1	0	1	0	1	0	0	1	8	0	0	0	0	0	0	0	1	1	0	0	0	1	0	0	3	2	3	3	5	5	5	5	4
1	2	1	1	0	0	2	1	0	0	1	0	0	2	1	0	3	0	1	2	0	1	0	0	4	6	0	0	0	0	0	1	0	0	1	0	0	0	2	1	0	3	3	3	2	2	2	2	2	2
1	2	1	1	0	0	1	0	0	0	1	0	0	2	1	0	3	0	1	2	0	1	0	0	1	4	0	0	1	0	0	0	0	0	1	0	0	0	2	1	0	3	2	2	2	3	2	3	3	2
1	1	0	1	0	0	1	0	0	0	1	0	0	1	0	0	2	1	0	2	0	1	0	0	2	8	0	0	0	0	0	0	0	1	1	0	0	0	7	0	1	3	2	5	3	4	4	4	4	5
1	2	1	4	0	1	4	0	0	1	3	0	1	1	0	0	2	1	0	2	1	2	1	0	1	4	0	0	1	0	0	0	0	0	3	0	1	0	1	0	0	3	2	1	3	1	1	1	1	4
1	2	1	1	0	0	2	1	0	0	1	0	0	2	1	0	3	0	1	3	0	1	0	0	2	3	0	1	0	0	0	0	0	0	1	0	0	0	7	0	1	4	1	3	1	2	3	3	3	3
1	2	1	1	0	0	1	0	0	0	1	0	0	2	1	0	2	1	0	2	0	1	0	0	1	8	0	0	0	0	0	0	0	1	1	0	0	0	2	1	0	3	3	3	2	2	2	2	2	1
1	2	1	1	0	0	1	0	0	0	1	0	0	2	1	0	2	1	0	1	0	1	0	0	1	6	0	0	0	0	0	1	0	0	1	0	0	0	1	0	0	4	1	2	2	1	2	1	3	3
1	2	1	4	0	1	4	0	0	1	3	0	1	1	0	0	2	1	0	2	0	2	1	0	1	8	0	0	0	0	0	0	0	1	3	0	1	0	2	1	0	4	3	4	3	3	3	3	4	3
1	2	1	1	0	0	3	0	1	0	1	0	0	1	0	0	2	1	0	1	0	1	0	0	1	6	0	0	0	0	0	1	0	0	1	0	0	0	1	0	0	2	1	3	3	2	2	3	3	3
1	2	1	2	1	0	3	0	1	0	2	1	0	1	0	0	3	0	1	1	0	1	0	0	1	4	0	0	1	0	0	0	0	0	1	0	0	0	2	1	0	2	2	1	1	2	2	2	1	1
1	2	1	2	1	0	2	1	0	0	1	0	0	1	0	0	3	0	1	1	0	1	0	0	2	5	0	0	0	1	0	0	0	0	1	0	0	0	2	1	0	2	2	2	2	2	2	2	2	2
1	2	1	1	0	0	2	1	0	0	2	1	0	1	0	0	3	0	1	1	0	1	0	0	2	4	0	0	1	0	0	0	0	0	1	0	0	0	2	1	0	1	1	1	3	2	2	2	2	2
1	2	1	2	1	0	3	0	1	0	2	1	0	1	0	0	3	0	1	3	1	1	0	0	1	2	1	0	0	0	0	0	0	0	1	0	0	0	7	0	1	3	2	1	2	2	4	2	3	3
1	2	1	3	1	0	3	0	1	0	1	0	0	1	0	0	2	1	0	2	0	1	0	0	1	6	0	0	0	0	0	1	0	0	1	0	0	0	2	1	0	4	2	4	4	3	1	3	2	2
1	2	1	1	0	0	2	1	0	0	1	0	0	1	0	0	3	0	1	2	1	2	1	0	1	5	0	0	0	1	0	0	0	0	1	0	0	0	2	1	0	5	2	3	5	3	2	2	2	3
1	2	1	1	0	0	1	0	0	0	1	0	0	1	0	0	2	1	0	1	0	1	0	0	2	5	0	0	0	1	0	0	0	0	1	0	0	0	2	1	0	3	1	3	1	3	3	3	3	3
1	2	1	3	1	0	3	0	1	0	2	1	0	1	0	0	3	0	1	2	0	1	0	0	4	8	0	0	0	0	0	0	0	1	1	0	0	0	1	0	0	4	1	4	4	1	2	1	3	1
1	2	1	1	0	0	2	1	0	0	1	0	0	1	0	0	2	1	0	2	0	1	0	0	1	8	0	0	0	0	0	0	0	1	1	0	0	0	7	0	1	2	2	2	2	2	2	2	2	2
1	2	1	1	0	0	2	1	0	0	1	0	0	2	1	0	2	1	0	2	0	1	0	0	1	8	0	0	0	0	0	0	0	1	1	0	0	0	2	1	0	4	3	5	4	4	4	4	4	4
1	2	1	2	1	0	3	0	1	0	2	1	0	1	0	0	2	1	0	1	0	1	0	0	1	6	0	0	0	0	0	1	0	0	1	0	0	0	1	0	0	3	1	3	3	1	1	2	2	3
1	2	1	4	0	1	4	0	0	1	1	0	0	1	0	0	2	1	0	2	0	1	0	0	1	8	0	0	0	0	0	0	0	1	1	0	0	0	1	0	0	3	2	3	3	3	3	3	3	3
1	2	1	1	0	0	2	1	0	0	1	0	0	2	1	0	2	1	0	1	0	1	0	0	2	4	0	0	1	0	0	0	0	0	1	0	0	0	2	1	0	3	1	2	1	1	2	2	2	2
1	2	1	2	1	0	3	0	1	0	2	1	0	1	0	0	3	0	1	1	0	1	0	0	2	5	0	0	0	1	0	0	0	0	1	0	0	0	2	1	0	3	1	3	3	3	3	3	3	3
1	2	1	4	0	1	4	0	0	1	3	0	1	1	0	0	3	0	1	2	0	2	1	0	2	4	0	0	1	0	0	0	0	0	1	0	0	0	2	1	0	2	1	3	4	4	4	1	3	3
1	2	1	1	0	0	1	0	0	0	1	0	0	1	0	0	2	1	0	1	0	1	0	0	1	6	0	0	0	0	0	1	0	0	1	0	0	0	2	1	0	2	1	2	5	3	3	2	2	3
1	2	1	1	0	0	2	1	0	0	1	0	0	1	0	0	2	1	0	2	0	1	0	0	2	5	0	0	0	1	0	0	0	0	1	0	0	0	2	1	0	3	1	3	1	3	3	3	3	4
1	1	0	2	1	0	3	0	1	0	1	0	0	1	0	0	3	0	1	2	0	1	0	0	4	8	0	0	0	0	0	0	0	1	1	0	0	0	2	1	0	3	1	2	1	2	3	5	5	3
1	2	1	4	0	1	3	0	1	0	3	0	1	1	0	0	3	0	1	2	0	2	1	0	1	8	0	0	0	0	0	0	0	1	3	0	1	0	1	0	0	2	3	3	1	1	2	1	1	2
1	1	0	2	1	0	3	0	1	0	2	1	0	1	0	0	3	0	1	2	0	2	1	0	2	7	0	0	0	0	0	0	1	0	1	0	0	0	2	1	0	3	3	2	3	3	3	2	2	2
1	2	1	2	1	0	3	0	1	0	2	1	0	1	0	0	3	0	1	1	0	1	0	0	2	5	0	0	0	1	0	0	0	0	1	0	0	0	2	1	0	4	1	1	1	3	4	3	4	4
1	2	1	1	0	0	2	1	0	0	2	1	0	1	0	0	3	0	1	2	0	1	0	0	2	1	0	0	0	0	1	0	0	0	1	0	0	0	7	0	1	4	1	2	2	3	3	2	2	2
1	2	1	3	1	0	3	0	1	0	2	1	0	1	0	0	3	0	1	2	0	2	1	0	1	4	0	0	1	0	0	0	0	0	1	0	0	0	2	1	0	2	2	1	1	2	1	2	1	2
1	2	1	3	1	0	2	1	0	0	1	0	0	1	0	0	2	1	0	2	0	1	0	0	1	7	0	0	0	0	0	0	1	0	1	0	0	0	2	1	0	5	1	4	1	4	3	1	3	1
1	2	1	1	0	0	3	0	1	0	1	0	0	1	0	0	2	1	0	2	0	1	0	0	1	4	0	0	1	0	0	0	0	0	1	0	0	0	7	0	1	3	1	3	3	3	3	3	3	3
1	2	1	1	0	0	2	1	0	0	1	0	0	1	0	0	3	0	1	1	0	1	0	0	2	5	0	0	0	1	0	0	0	0	1	0	0	0	2	1	0	4	3	3	4	2	3	2	2	4
1	2	1	3	1	0	3	0	1	0	1	0	0	1	0	0	2	1	0	2	0	1	0	0	1	2	1	0	0	0	0	0	0	0	3	0	1	0	2	1	0	4	1	1	1	1	2	2	3	3
1	2	1	4	0	1	4	0	0	1	2	1	0	3	0	1	2	1	0	3	0	2	1	0	1	7	0	0	0	0	0	0	1	0	1	0	0	0	7	0	1	1	1	2	2	3	3	3	3	3
1	1	0	1	0	0	2	1	0	0	1	0	0	1	0	0	3	0	1	2	1	1	0	0	2	8	0	0	0	0	0	0	0	1	1	0	0	0	2	1	0	4	3	3	2	3	2	2	2	3
1	2	1	1	0	0	1	0	0	0	1	0	0	1	0	0	3	0	1	2	0	1	0	0	2	7	0	0	0	0	0	0	1	0	1	0	0	0	7	0	1	3	3	3	3	3	3	3	3	3
1	2	1	4	0	1	4	0	0	1	2	1	0	1	0	0	3	0	1	3	1	2	1	0	1	7	0	0	0	0	0	0	1	0	1	0	0	0	1	0	0	1	2	2	1	3	3	3	3	2
1	2	1	4	0	1	4	0	0	1	2	1	0	1	0	0	3	0	1	2	0	1	0	0	1	5	0	0	0	1	0	0	0	0	1	0	0	0	2	1	0	1	1	3	1	3	5	5	1	3
1	2	1	2	1	0	3	0	1	0	2	1	0	1	0	0	2	1	0	2	0	1	0	0	1	4	0	0	1	0	0	0	0	0	1	0	0	0	2	1	0	3	1	3	3	3	2	2	2	2
1	2	1	4	0	1	4	0	0	1	2	1	0	3	0	1	3	0	1	3	0	2	1	0	2	1	0	0	0	0	1	0	0	0	1	0	0	0	2	1	0	2	1	1	1	1	1	1	1	1
1	2	1	1	0	0	3	0	1	0	1	0	0	1	0	0	2	1	0	2	0	1	0	0	2	3	0	1	0	0	0	0	0	0	1	0	0	0	2	1	0	2	1	2	2	2	2	1	2	2
1	1	0	1	0	0	2	1	0	0	2	1	0	1	0	0	3	0	1	3	0	1	0	0	4	8	0	0	0	0	0	0	0	1	1	0	0	0	2	1	0	3	1	3	1	2	2	2	2	2
1	2	1	1	0	0	2	1	0	0	1	0	0	1	0	0	3	0	1	2	0	1	0	0	1	4	0	0	1	0	0	0	0	0	1	0	0	0	2	1	0	5	4	4	5	4	4	4	4	4
1	2	1	1	0	0	1	0	0	0	1	0	0	2	1	0	3	0	1	2	1	1	0	0	2	3	0	1	0	0	0	0	0	0	1	0	0	0	7	0	1	1	2	4	1	5	3	1	1	1
1	2	1	2	1	0	3	0	1	0	1	0	0	2	1	0	3	0	1	3	0	1	0	0	1	6	0	0	0	0	0	1	0	0	1	0	0	0	7	0	1	1	1	1	1	1	1	1	1	1
1	2	1	2	1	0	3	0	1	0	1	0	0	1	0	0	2	1	0	1	0	2	1	0	1	8	0	0	0	0	0	0	0	1	1	0	0	0	1	0	0	4	4	4	4	4	4	4	4	4
1	2	1	1	0	0	1	0	0	0	1	0	0	2	1	0	2	1	0	1	0	1	0	0	1	8	0	0	0	0	0	0	0	1	1	0	0	0	2	1	0	1	4	3	1	2	1	2	1	3
1	2	1	1	0	0	2	1	0	0	1	0	0	1	0	0	3	0	1	3	0	1	0	0	4	2	1	0	0	0	0	0	0	0	1	0	0	0	7	0	1	3	1	2	2	1	2	1	3	2
1	2	1	3	1	0	3	0	1	0	2	1	0	1	0	0	2	1	0	3	1	1	0	0	4	2	1	0	0	0	0	0	0	0	1	0	0	0	2	1	0	3	3	1	2	4	3	3	3	3
1	2	1	2	1	0	3	0	1	0	1	0	0	1	0	0	2	1	0	2	0	1	0	0	2	4	0	0	1	0	0	0	0	0	1	0	0	0	2	1	0	5	2	3	4	4	4	4	4	4
1	2	1	1	0	0	1	0	0	0	1	0	0	2	1	0	3	0	1	1	0	1	0	0	2	3	0	1	0	0	0	0	0	0	1	0	0	0	2	1	0	1	1	1	1	1	1	1	1	1
1	2	1	1	0	0	3	0	1	0	1	0	0	1	0	0	2	1	0	1	0	1	0	0	1	4	0	0	1	0	0	0	0	0	1	0	0	0	2	1	0	1	5	3	3	3	3	3	3	3
1	2	1	1	0	0	1	0	0	0	1	0	0	1	0	0	3	0	1	1	0	1	0	0	2	8	0	0	0	0	0	0	0	1	1	0	0	0	1	0	0	3	2	3	2	3	3	3	3	3
1	2	1	1	0	0	1	0	0	0	2	1	0	2	1	0	3	0	1	2	0	1	0	0	1	6	0	0	0	0	0	1	0	0	1	0	0	0	2	1	0	3	2	3	3	3	3	3	3	2
1	2	1	1	0	0	3	0	1	0	1	0	0	1	0	0	2	1	0	2	0	1	0	0	2	3	0	1	0	0	0	0	0	0	1	0	0	0	2	1	0	1	2	2	1	4	4	4	4	4
1	2	1	1	0	0	1	0	0	0	1	0	0	2	1	0	3	0	1	2	1	1	0	0	1	3	0	1	0	0	0	0	0	0	1	0	0	0	7	0	1	5	3	5	4	5	3	4	4	4
1	2	1	1	0	0	1	0	0	0	1	0	0	2	1	0	2	1	0	1	0	1	0	0	3	2	1	0	0	0	0	0	0	0	3	0	1	0	2	1	0	1	1	3	3	2	3	2	2	3
1	2	1	2	1	0	2	1	0	0	1	0	0	1	0	0	2	1	0	1	0	2	1	0	1	2	1	0	0	0	0	0	0	0	3	0	1	0	2	1	0	3	3	3	3	3	3	3	3	3
1	2	1	1	0	0	2	1	0	0	1	0	0	2	1	0	3	0	1	2	0	1	0	0	1	6	0	0	0	0	0	1	0	0	1	0	0	0	2	1	0	4	1	3	3	4	4	3	3	5
1	2	1	4	0	1	4	0	0	1	3	0	1	1	0	0	3	0	1	2	0	1	0	0	1	2	1	0	0	0	0	0	0	0	3	0	1	0	2	1	0	2	2	2	2	2	2	2	2	2
1	2	1	1	0	0	1	0	0	0	1	0	0	2	1	0	3	0	1	2	0	1	0	0	1	3	0	1	0	0	0	0	0	0	1	0	0	0	2	1	0	4	4	5	4	3	4	3	3	2
1	2	1	1	0	0	1	0	0	0	1	0	0	2	1	0	2	1	0	2	0	1	0	0	3	2	1	0	0	0	0	0	0	0	1	0	0	0	2	1	0	2	2	3	4	1	1	2	1	2
1	2	1	1	0	0	1	0	0	0	1	0	0	2	1	0	3	0	1	2	0	1	0	0	1	2	1	0	0	0	0	0	0	0	1	0	0	0	2	1	0	2	2	2	3	3	3	3	3	2
1	2	1	1	0	0	2	1	0	0	1	0	0	1	0	0	3	0	1	3	0	1	0	0	4	2	1	0	0	0	0	0	0	0	1	0	0	0	2	1	0	3	1	1	1	1	1	1	1	1
1	2	1	1	0	0	1	0	0	0	1	0	0	2	1	0	2	1	0	2	0	1	0	0	2	2	1	0	0	0	0	0	0	0	1	0	0	0	7	0	1	4	3	4	4	3	2	2	2	2
1	2	1	2	1	0	3	0	1	0	2	1	0	1	0	0	3	0	1	2	0	1	0	0	1	2	1	0	0	0	0	0	0	0	3	0	1	0	2	1	0	4	1	2	1	2	2	2	2	4
1	2	1	1	0	0	1	0	0	0	1	0	0	2	1	0	1	0	0	1	0	1	0	0	1	3	0	1	0	0	0	0	0	0	1	0	0	0	1	0	0	3	1	3	2	3	3	3	3	3
1	2	1	1	0	0	2	1	0	0	1	0	0	2	1	0	3	0	1	2	0	1	0	0	1	5	0	0	0	1	0	0	0	0	1	0	0	0	2	1	0	5	2	5	3	3	3	3	3	3
1	2	1	2	1	0	3	0	1	0	1	0	0	3	0	1	3	0	1	2	0	1	0	0	3	5	0	0	0	1	0	0	0	0	1	0	0	0	1	0	0	2	1	1	1	1	1	1	1	2
1	2	1	1	0	0	2	1	0	0	1	0	0	2	1	0	2	1	0	2	0	1	0	0	1	5	0	0	0	1	0	0	0	0	1	0	0	0	2	1	0	3	2	3	3	2	3	2	2	2
1	2	1	1	0	0	1	0	0	0	1	0	0	2	1	0	2	1	0	1	0	1	0	0	1	8	0	0	0	0	0	0	0	1	1	0	0	0	1	0	0	3	3	3	2	3	2	3	4	2
1	2	1	1	0	0	1	0	0	0	1	0	0	2	1	0	3	0	1	2	1	1	0	0	2	5	0	0	0	1	0	0	0	0	1	0	0	0	7	0	1	3	1	2	2	3	3	3	3	2
1	2	1	1	0	0	2	1	0	0	1	0	0	1	0	0	3	0	1	2	0	1	0	0	1	8	0	0	0	0	0	0	0	1	1	0	0	0	1	0	0	3	2	3	2	3	3	3	3	3
1	2	1	3	1	0	3	0	1	0	2	1	0	1	0	0	3	0	1	3	0	1	0	0	4	2	1	0	0	0	0	0	0	0	1	0	0	0	2	1	0	4	3	4	3	4	4	4	4	5
1	2	1	3	1	0	3	0	1	0	2	1	0	1	0	0	3	0	1	2	0	1	0	0	1	3	0	1	0	0	0	0	0	0	1	0	0	0	1	0	0	4	1	4	3	3	3	2	3	3
1	2	1	1	0	0	1	0	0	0	2	1	0	2	1	0	2	1	0	2	1	1	0	0	3	4	0	0	1	0	0	0	0	0	1	0	0	0	2	1	0	3	1	1	1	5	5	5	5	5
1	2	1	1	0	0	2	1	0	0	1	0	0	1	0	0	2	1	0	1	0	1	0	0	1	3	0	1	0	0	0	0	0	0	3	0	1	0	2	1	0	3	2	2	2	1	1	2	2	3
1	2	1	1	0	0	2	1	0	0	1	0	0	1	0	0	2	1	0	2	0	1	0	0	1	4	0	0	1	0	0	0	0	0	1	0	0	0	7	0	1	4	4	4	4	4	4	2	4	3
1	2	1	2	1	0	2	1	0	0	1	0	0	1	0	0	2	1	0	2	1	1	0	0	1	3	0	1	0	0	0	0	0	0	3	0	1	0	2	1	0	3	2	2	1	1	1	1	2	4
1	2	1	1	0	0	2	1	0	0	1	0	0	2	1	0	2	1	0	3	0	1	0	0	3	2	1	0	0	0	0	0	0	0	1	0	0	0	2	1	0	3	1	2	1	1	3	3	3	3
1	2	1	1	0	0	2	1	0	0	1	0	0	1	0	0	3	0	1	3	0	1	0	0	3	2	1	0	0	0	0	0	0	0	1	0	0	0	2	1	0	3	1	2	1	1	3	3	3	3
1	2	1	3	1	0	3	0	1	0	2	1	0	1	0	0	2	1	0	2	0	1	0	0	1	3	0	1	0	0	0	0	0	0	3	0	1	0	2	1	0	3	1	2	1	2	1	1	1	2
1	2	1	1	0	0	2	1	0	0	1	0	0	1	0	0	2	1	0	1	0	1	0	0	1	3	0	1	0	0	0	0	0	0	3	0	1	0	2	1	0	3	1	5	3	5	5	5	5	5
1	2	1	1	0	0	1	0	0	0	1	0	0	2	1	0	3	0	1	3	1	1	0	0	3	2	1	0	0	0	0	0	0	0	1	0	0	0	2	1	0	5	3	4	3	3	3	3	3	3
1	2	1	1	0	0	1	0	0	0	1	0	0	1	0	0	3	0	1	2	0	1	0	0	1	2	1	0	0	0	0	0	0	0	1	0	0	0	7	0	1	5	3	3	3	5	4	3	3	3
1	2	1	1	0	0	1	0	0	0	1	0	0	2	1	0	3	0	1	3	0	1	0	0	4	5	0	0	0	1	0	0	0	0	1	0	0	0	2	1	0	2	3	4	3	3	3	3	4	3
1	2	1	1	0	0	1	0	0	0	1	0	0	2	1	0	2	1	0	1	0	1	0	0	1	3	0	1	0	0	0	0	0	0	3	0	1	0	2	1	0	3	3	2	1	1	1	1	3	1
1	2	1	4	0	1	4	0	0	1	2	1	0	1	0	0	3	0	1	1	0	1	0	0	2	3	0	1	0	0	0	0	0	0	3	0	1	0	2	1	0	3	1	3	2	3	2	2	2	3
1	2	1	1	0	0	1	0	0	0	1	0	0	1	0	0	3	0	1	2	1	1	0	0	1	5	0	0	0	1	0	0	0	0	1	0	0	0	7	0	1	4	3	4	3	2	3	3	3	4
1	2	1	1	0	0	1	0	0	0	1	0	0	2	1	0	2	1	0	1	0	1	0	0	1	8	0	0	0	0	0	0	0	1	3	0	1	0	2	1	0	5	5	3	3	3	2	2	3	3
1	2	1	2	1	0	3	0	1	0	2	1	0	1	0	0	2	1	0	2	0	1	0	0	2	3	0	1	0	0	0	0	0	0	3	0	1	0	2	1	0	2	1	2	1	1	2	1	1	1
1	2	1	4	0	1	4	0	0	1	2	1	0	1	0	0	3	0	1	2	0	2	1	0	2	8	0	0	0	0	0	0	0	1	1	0	0	0	2	1	0	2	2	3	3	4	4	4	3	5
1	2	1	1	0	0	1	0	0	0	1	0	0	2	1	0	1	0	0	2	1	1	0	0	1	3	0	1	0	0	0	0	0	0	3	0	1	0	2	1	0	1	3	3	1	3	4	3	3	3
1	2	1	1	0	0	2	1	0	0	1	0	0	2	1	0	3	0	1	1	0	1	0	0	2	6	0	0	0	0	0	1	0	0	1	0	0	0	1	0	0	1	1	1	1	1	1	1	1	1
1	2	1	1	0	0	2	1	0	0	1	0	0	1	0	0	3	0	1	1	0	1	0	0	1	5	0	0	0	1	0	0	0	0	1	0	0	0	2	1	0	3	1	3	3	3	3	3	3	3
1	2	1	1	0	0	1	0	0	0	1	0	0	1	0	0	3	0	1	1	0	1	0	0	1	5	0	0	0	1	0	0	0	0	1	0	0	0	2	1	0	4	1	1	1	1	2	2	2	2
1	2	1	1	0	0	1	0	0	0	1	0	0	2	1	0	1	0	0	2	0	1	0	0	2	8	0	0	0	0	0	0	0	1	1	0	0	0	1	0	0	3	3	3	3	3	2	1	2	3
1	2	1	4	0	1	4	0	0	1	2	1	0	1	0	0	3	0	1	1	0	1	0	0	2	3	0	1	0	0	0	0	0	0	3	0	1	0	2	1	0	1	1	2	2	3	2	2	2	1
1	2	1	1	0	0	1	0	0	0	1	0	0	2	1	0	2	1	0	1	0	1	0	0	1	3	0	1	0	0	0	0	0	0	1	0	0	0	1	0	0	5	1	2	2	5	4	4	4	4
1	2	1	1	0	0	1	0	0	0	1	0	0	2	1	0	3	0	1	2	0	1	0	0	1	5	0	0	0	1	0	0	0	0	1	0	0	0	1	0	0	1	1	2	1	1	2	1	1	3
1	2	1	1	0	0	2	1	0	0	1	0	0	1	0	0	3	0	1	2	0	1	0	0	1	3	0	1	0	0	0	0	0	0	1	0	0	0	7	0	1	3	3	3	3	3	4	3	3	4
1	2	1	4	0	1	4	0	0	1	3	0	1	1	0	0	3	0	1	2	1	2	1	0	1	8	0	0	0	0	0	0	0	1	1	0	0	0	1	0	0	2	1	1	1	3	2	2	1	1
1	2	1	1	0	0	1	0	0	0	1	0	0	2	1	0	3	0	1	1	0	1	0	0	1	6	0	0	0	0	0	1	0	0	1	0	0	0	2	1	0	3	2	2	2	3	3	2	2	3
1	2	1	1	0	0	2	1	0	0	1	0	0	3	0	1	1	0	0	1	0	1	0	0	1	8	0	0	0	0	0	0	0	1	1	0	0	0	1	0	0	3	3	3	3	3	3	3	3	3
1	2	1	1	0	0	2	1	0	0	2	1	0	1	0	0	2	1	0	2	1	1	0	0	1	6	0	0	0	0	0	1	0	0	1	0	0	0	7	0	1	5	4	4	4	4	2	2	2	4
1	2	1	3	1	0	3	0	1	0	2	1	0	1	0	0	3	0	1	3	1	2	1	0	2	5	0	0	0	1	0	0	0	0	1	0	0	0	7	0	1	5	4	4	3	3	4	4	4	3
1	2	1	2	1	0	2	1	0	0	2	1	0	2	1	0	3	0	1	2	1	1	0	0	1	5	0	0	0	1	0	0	0	0	1	0	0	0	7	0	1	5	4	5	5	5	4	4	4	4
1	2	1	1	0	0	1	0	0	0	1	0	0	1	0	0	3	0	1	3	1	1	0	0	2	5	0	0	0	1	0	0	0	0	1	0	0	0	7	0	1	2	1	1	1	1	3	3	3	2
1	2	1	4	0	1	4	0	0	1	3	0	1	3	0	1	2	1	0	2	1	2	1	0	2	8	0	0	0	0	0	0	0	1	1	0	0	0	2	1	0	2	3	3	1	1	1	1	1	2
1	2	1	4	0	1	4	0	0	1	2	1	0	1	0	0	1	0	0	2	0	2	1	0	3	5	0	0	0	1	0	0	0	0	1	0	0	0	2	1	0	2	1	1	1	2	2	1	3	1
1	2	1	2	1	0	3	0	1	0	2	1	0	1	0	0	3	0	1	1	0	2	1	0	2	3	0	1	0	0	0	0	0	0	1	0	0	0	2	1	0	1	1	1	1	1	1	1	1	1
1	2	1	4	0	1	3	0	1	0	2	1	0	1	0	0	3	0	1	3	0	1	0	0	3	1	0	0	0	0	1	0	0	0	1	0	0	0	1	0	0	3	1	1	1	1	2	2	4	3
1	2	1	1	0	0	2	1	0	0	1	0	0	1	0	0	2	1	0	1	0	1	0	0	1	2	1	0	0	0	0	0	0	0	1	0	0	0	1	0	0	2	1	2	1	1	1	3	2	1
1	2	1	1	0	0	2	1	0	0	1	0	0	1	0	0	2	1	0	1	0	1	0	0	1	5	0	0	0	1	0	0	0	0	1	0	0	0	1	0	0	2	3	3	2	4	1	3	3	1
1	2	1	1	0	0	2	1	0	0	1	0	0	1	0	0	2	1	0	1	0	1	0	0	1	5	0	0	0	1	0	0	0	0	1	0	0	0	2	1	0	2	2	2	1	1	1	2	2	2
1	2	1	2	1	0	3	0	1	0	2	1	0	1	0	0	3	0	1	1	0	2	1	0	3	3	0	1	0	0	0	0	0	0	1	0	0	0	2	1	0	2	2	1	2	3	1	2	2	1
1	2	1	2	1	0	2	1	0	0	1	0	0	1	0	0	3	0	1	1	0	1	0	0	2	6	0	0	0	0	0	1	0	0	1	0	0	0	2	1	0	1	1	3	1	3	2	1	2	3
1	2	1	1	0	0	1	0	0	0	1	0	0	1	0	0	2	1	0	1	0	1	0	0	1	5	0	0	0	1	0	0	0	0	1	0	0	0	2	1	0	3	2	5	5	3	3	3	3	3
1	2	1	3	1	0	3	0	1	0	2	1	0	1	0	0	3	0	1	2	0	2	1	0	2	3	0	1	0	0	0	0	0	0	1	0	0	0	1	0	0	2	1	1	1	2	1	1	1	1
1	2	1	4	0	1	4	0	0	1	3	0	1	1	0	0	3	0	1	3	0	2	1	0	2	5	0	0	0	1	0	0	0	0	1	0	0	0	2	1	0	3	2	3	2	2	1	1	1	2
1	2	1	2	1	0	3	0	1	0	2	1	0	1	0	0	3	0	1	2	0	1	0	0	4	2	1	0	0	0	0	0	0	0	1	0	0	0	2	1	0	5	4	5	4	1	1	2	1	1
1	2	1	1	0	0	2	1	0	0	1	0	0	2	1	0	2	1	0	2	0	1	0	0	2	8	0	0	0	0	0	0	0	1	1	0	0	0	2	1	0	1	1	3	1	1	3	1	3	5
1	1	0	1	0	0	1	0	0	0	1	0	0	1	0	0	3	0	1	2	0	3	0	1	2	3	0	1	0	0	0	0	0	0	1	0	0	0	7	0	1	4	2	2	4	3	4	2	4	4
1	2	1	3	1	0	3	0	1	0	2	1	0	1	0	0	3	0	1	3	0	2	1	0	4	8	0	0	0	0	0	0	0	1	1	0	0	0	7	0	1	3	1	2	1	3	2	2	2	4
1	2	1	3	1	0	4	0	0	1	2	1	0	1	0	0	2	1	0	2	0	2	1	0	1	5	0	0	0	1	0	0	0	0	1	0	0	0	7	0	1	3	1	2	2	3	3	3	3	3
1	2	1	1	0	0	2	1	0	0	1	0	0	1	0	0	2	1	0	2	1	1	0	0	1	6	0	0	0	0	0	1	0	0	1	0	0	0	7	0	1	3	2	2	2	2	2	2	2	1
1	2	1	4	0	1	4	0	0	1	2	1	0	1	0	0	3	0	1	2	0	2	1	0	2	3	0	1	0	0	0	0	0	0	1	0	0	0	7	0	1	2	3	3	2	3	3	3	3	2
1	2	1	3	1	0	3	0	1	0	1	0	0	1	0	0	3	0	1	2	0	1	0	0	1	3	0	1	0	0	0	0	0	0	1	0	0	0	7	0	1	2	2	2	2	2	2	2	2	2
1	2	1	4	0	1	4	0	0	1	2	1	0	1	0	0	3	0	1	3	0	2	1	0	2	6	0	0	0	0	0	1	0	0	1	0	0	0	7	0	1	2	2	2	1	2	2	2	2	2
1	2	1	4	0	1	4	0	0	1	2	1	0	1	0	0	2	1	0	2	0	2	1	0	1	7	0	0	0	0	0	0	1	0	1	0	0	0	7	0	1	3	1	3	1	1	1	3	1	3
1	2	1	4	0	1	3	0	1	0	1	0	0	1	0	0	3	0	1	3	1	2	1	0	1	6	0	0	0	0	0	1	0	0	1	0	0	0	7	0	1	5	2	2	5	5	5	5	5	5
1	2	1	2	1	0	2	1	0	0	2	1	0	1	0	0	3	0	1	2	0	1	0	0	1	5	0	0	0	1	0	0	0	0	1	0	0	0	7	0	1	3	1	2	2	3	3	3	3	3
1	2	1	4	0	1	4	0	0	1	2	1	0	1	0	0	3	0	1	3	0	2	1	0	1	6	0	0	0	0	0	1	0	0	1	0	0	0	7	0	1	3	2	4	3	2	2	2	2	4
1	1	0	2	1	0	2	1	0	0	2	1	0	1	0	0	3	0	1	2	1	3	0	1	2	1	0	0	0	0	1	0	0	0	1	0	0	0	7	0	1	3	3	3	3	2	2	2	2	2
1	2	1	3	1	0	3	0	1	0	2	1	0	1	0	0	3	0	1	2	1	2	1	0	2	2	1	0	0	0	0	0	0	0	1	0	0	0	7	0	1	2	2	2	1	1	1	2	2	1
1	2	1	2	1	0	2	1	0	0	2	1	0	1	0	0	3	0	1	2	0	3	0	1	1	5	0	0	0	1	0	0	0	0	1	0	0	0	7	0	1	2	3	1	1	1	1	1	1	1
1	2	1	4	0	1	4	0	0	1	3	0	1	1	0	0	2	1	0	2	0	2	1	0	1	3	0	1	0	0	0	0	0	0	1	0	0	0	2	1	0	1	2	3	2	2	3	3	3	2
1	2	1	4	0	1	3	0	1	0	3	0	1	1	0	0	3	0	1	2	0	2	1	0	3	3	0	1	0	0	0	0	0	0	1	0	0	0	7	0	1	2	2	3	2	1	1	2	2	2
1	2	1	4	0	1	4	0	0	1	3	0	1	1	0	0	3	0	1	3	1	2	1	0	2	6	0	0	0	0	0	1	0	0	1	0	0	0	7	0	1	1	1	1	1	1	1	1	2	1
1	2	1	1	0	0	2	1	0	0	1	0	0	1	0	0	2	1	0	2	0	1	0	0	1	2	1	0	0	0	0	0	0	0	1	0	0	0	7	0	1	5	4	4	3	4	4	4	4	4
1	2	1	2	1	0	2	1	0	0	2	1	0	1	0	0	3	0	1	2	0	3	0	1	2	4	0	0	1	0	0	0	0	0	1	0	0	0	7	0	1	3	3	4	2	4	3	3	3	4
1	2	1	1	0	0	1	0	0	0	1	0	0	1	0	0	3	0	1	1	1	1	0	0	1	3	0	1	0	0	0	0	0	0	1	0	0	0	7	0	1	4	4	3	3	4	4	3	3	4
1	2	1	4	0	1	4	0	0	1	1	0	0	1	0	0	2	1	0	2	1	2	1	0	2	3	0	1	0	0	0	0	0	0	1	0	0	0	7	0	1	1	1	1	1	1	1	2	1	2
1	2	1	2	1	0	3	0	1	0	1	0	0	1	0	0	2	1	0	2	0	1	0	0	2	2	1	0	0	0	0	0	0	0	1	0	0	0	7	0	1	3	2	2	3	3	3	3	3	3
1	2	1	2	1	0	2	1	0	0	1	0	0	1	0	0	3	0	1	2	0	1	0	0	1	2	1	0	0	0	0	0	0	0	1	0	0	0	7	0	1	2	1	1	4	3	4	2	2	2
1	2	1	1	0	0	2	1	0	0	1	0	0	1	0	0	3	0	1	2	0	1	0	0	1	3	0	1	0	0	0	0	0	0	1	0	0	0	7	0	1	3	1	4	3	3	3	3	3	4
1	2	1	1	0	0	2	1	0	0	1	0	0	1	0	0	3	0	1	2	0	1	0	0	2	2	1	0	0	0	0	0	0	0	1	0	0	0	7	0	1	1	3	3	2	2	3	3	2	2
1	2	1	4	0	1	4	0	0	1	3	0	1	1	0	0	2	1	0	3	0	2	1	0	1	8	0	0	0	0	0	0	0	1	3	0	1	0	2	1	0	2	1	3	3	1	1	1	2	2
1	2	1	2	1	0	2	1	0	0	1	0	0	1	0	0	2	1	0	3	1	1	0	0	1	4	0	0	1	0	0	0	0	0	1	0	0	0	7	0	1	2	1	2	3	3	3	3	3	3
1	2	1	1	0	0	1	0	0	0	1	0	0	2	1	0	3	0	1	2	1	3	0	1	1	6	0	0	0	0	0	1	0	0	1	0	0	0	7	0	1	5	5	5	2	1	1	1	1	3
1	2	1	2	1	0	3	0	1	0	2	1	0	1	0	0	3	0	1	2	0	1	0	0	1	6	0	0	0	0	0	1	0	0	1	0	0	0	7	0	1	2	1	1	2	1	1	1	1	2
1	2	1	1	0	0	2	1	0	0	2	1	0	1	0	0	3	0	1	1	0	3	0	1	1	2	1	0	0	0	0	0	0	0	1	0	0	0	7	0	1	2	1	1	1	2	2	2	2	2
1	2	1	2	1	0	2	1	0	0	2	1	0	1	0	0	3	0	1	2	0	2	1	0	1	2	1	0	0	0	0	0	0	0	1	0	0	0	7	0	1	3	3	2	2	2	3	3	3	2
1	2	1	1	0	0	2	1	0	0	1	0	0	2	1	0	2	1	0	2	1	1	0	0	1	7	0	0	0	0	0	0	1	0	1	0	0	0	2	1	0	5	5	5	5	5	5	5	5	5
1	1	0	1	0	0	2	1	0	0	2	1	0	1	0	0	3	0	1	1	1	1	0	0	3	7	0	0	0	0	0	0	1	0	1	0	0	0	2	1	0	1	2	1	2	1	2	1	1	2
1	2	1	1	0	0	1	0	0	0	2	1	0	1	0	0	3	0	1	1	1	1	0	0	1	7	0	0	0	0	0	0	1	0	1	0	0	0	2	1	0	3	1	3	1	2	2	1	1	3
2	2	1	2	1	0	2	1	0	0	1	0	0	2	1	0	3	0	1	1	1	1	0	0	1	8	0	0	0	0	0	0	0	1	1	0	0	0	7	0	1	3	5	2	5	2	3	2	2	2
1	2	1	1	0	0	1	0	0	0	2	1	0	1	0	0	3	0	1	1	1	1	0	0	1	7	0	0	0	0	0	0	1	0	1	0	0	0	2	1	0	5	5	5	4	5	5	5	4	5
1	2	1	1	0	0	1	0	0	0	2	1	0	1	0	0	2	1	0	2	1	1	0	0	1	7	0	0	0	0	0	0	1	0	1	0	0	0	7	0	1	5	5	5	5	5	5	5	5	5
1	2	1	1	0	0	1	0	0	0	1	0	0	2	1	0	2	1	0	2	1	1	0	0	1	6	0	0	0	0	0	1	0	0	3	0	1	0	2	1	0	2	4	4	3	5	4	2	4	5
1	2	1	2	1	0	3	0	1	0	1	0	0	1	0	0	2	1	0	2	1	1	0	0	1	6	0	0	0	0	0	1	0	0	1	0	0	0	7	0	1	5	5	5	5	5	5	5	5	5
1	2	1	1	0	0	2	1	0	0	1	0	0	1	0	0	2	1	0	1	1	1	0	0	1	6	0	0	0	0	0	1	0	0	1	0	0	0	7	0	1	5	5	5	5	5	5	5	5	5
1	2	1	2	1	0	2	1	0	0	1	0	0	1	0	0	2	1	0	1	1	1	0	0	4	5	0	0	0	1	0	0	0	0	1	0	0	0	7	0	1	4	5	2	3	4	2	4	5	4
1	2	1	1	0	0	1	0	0	0	1	0	0	2	1	0	3	0	1	1	1	1	0	0	1	4	0	0	1	0	0	0	0	0	1	0	0	0	2	1	0	5	4	3	3	3	3	3	3	3
1	2	1	2	1	0	3	0	1	0	2	1	0	1	0	0	2	1	0	2	1	1	0	0	1	4	0	0	1	0	0	0	0	0	1	0	0	0	7	0	1	4	5	4	5	4	5	5	5	3
1	2	1	1	0	0	2	1	0	0	1	0	0	1	0	0	2	1	0	3	1	1	0	0	1	4	0	0	1	0	0	0	0	0	1	0	0	0	7	0	1	3	4	5	5	4	5	3	5	3
1	2	1	1	0	0	1	0	0	0	1	0	0	1	0	0	2	1	0	1	1	1	0	0	1	4	0	0	1	0	0	0	0	0	3	0	1	0	7	0	1	5	5	5	5	5	5	5	5	5
1	2	1	1	0	0	1	0	0	0	1	0	0	1	0	0	3	0	1	1	1	1	0	0	3	3	0	1	0	0	0	0	0	0	1	0	0	0	2	1	0	3	3	4	4	3	3	4	3	3
1	2	1	1	0	0	1	0	0	0	2	1	0	1	0	0	2	1	0	1	1	1	0	0	1	3	0	1	0	0	0	0	0	0	1	0	0	0	2	1	0	5	5	5	4	5	4	5	5	4
1	2	1	1	0	0	2	1	0	0	1	0	0	1	0	0	3	0	1	1	1	1	0	0	1	3	0	1	0	0	0	0	0	0	1	0	0	0	2	1	0	5	5	5	5	5	4	5	4	5
1	2	1	1	0	0	1	0	0	0	1	0	0	2	1	0	2	1	0	2	1	1	0	0	3	3	0	1	0	0	0	0	0	0	1	0	0	0	7	0	1	3	3	3	3	4	3	3	3	3
1	2	1	1	0	0	2	1	0	0	1	0	0	2	1	0	2	1	0	2	1	1	0	0	2	3	0	1	0	0	0	0	0	0	1	0	0	0	7	0	1	2	5	5	1	2	4	5	3	2
1	2	1	1	0	0	2	1	0	0	1	0	0	2	1	0	2	1	0	3	1	1	0	0	4	3	0	1	0	0	0	0	0	0	4	0	0	1	7	0	1	5	5	5	5	5	5	5	5	5
1	2	1	2	1	0	3	0	1	0	1	0	0	2	1	0	2	1	0	3	1	1	0	0	1	3	0	1	0	0	0	0	0	0	4	0	0	1	7	0	1	5	4	3	3	3	4	3	3	3
1	2	1	2	1	0	2	1	0	0	2	1	0	1	0	0	2	1	0	3	1	1	0	0	1	3	0	1	0	0	0	0	0	0	4	0	0	1	7	0	1	3	2	4	5	2	4	5	4	5
1	2	1	1	0	0	1	0	0	0	1	0	0	2	1	0	2	1	0	1	1	1	0	0	1	2	1	0	0	0	0	0	0	0	2	1	0	0	2	1	0	4	5	5	5	5	5	5	4	5
1	2	1	2	1	0	2	1	0	0	1	0	0	2	1	0	2	1	0	1	1	1	0	0	1	2	1	0	0	0	0	0	0	0	1	0	0	0	2	1	0	3	5	3	5	5	5	5	5	5
1	2	1	2	1	0	2	1	0	0	1	0	0	2	1	0	2	1	0	1	1	1	0	0	1	2	1	0	0	0	0	0	0	0	1	0	0	0	2	1	0	5	5	5	5	5	5	5	5	5
1	2	1	2	1	0	2	1	0	0	2	1	0	1	0	0	3	0	1	1	1	1	0	0	1	2	1	0	0	0	0	0	0	0	1	0	0	0	2	1	0	5	5	5	3	5	5	5	5	5
1	2	1	2	1	0	2	1	0	0	1	0	0	2	1	0	3	0	1	1	1	1	0	0	1	2	1	0	0	0	0	0	0	0	1	0	0	0	2	1	0	5	5	5	3	5	5	5	5	5
1	1	0	2	1	0	2	1	0	0	1	0	0	2	1	0	2	1	0	1	1	1	0	0	1	2	1	0	0	0	0	0	0	0	1	0	0	0	2	1	0	5	5	5	5	5	5	5	5	5
1	2	1	2	1	0	2	1	0	0	1	0	0	2	1	0	3	0	1	1	1	1	0	0	1	2	1	0	0	0	0	0	0	0	1	0	0	0	2	1	0	3	5	4	5	5	5	5	5	4
1	2	1	1	0	0	1	0	0	0	1	0	0	2	1	0	3	0	1	1	1	1	0	0	1	2	1	0	0	0	0	0	0	0	1	0	0	0	2	1	0	5	5	5	5	5	5	5	5	5
1	2	1	1	0	0	1	0	0	0	1	0	0	2	1	0	2	1	0	1	1	1	0	0	2	2	1	0	0	0	0	0	0	0	1	0	0	0	2	1	0	3	3	4	3	3	3	3	3	3
1	2	1	2	1	0	1	0	0	0	1	0	0	2	1	0	3	0	1	1	1	1	0	0	1	2	1	0	0	0	0	0	0	0	1	0	0	0	2	1	0	3	4	4	3	4	4	4	3	4
1	2	1	1	0	0	2	1	0	0	1	0	0	2	1	0	3	0	1	2	1	1	0	0	1	2	1	0	0	0	0	0	0	0	3	0	1	0	7	0	1	5	5	5	5	5	5	5	5	5
1	1	0	1	0	0	2	1	0	0	1	0	0	1	0	0	3	0	1	2	1	1	0	0	2	2	1	0	0	0	0	0	0	0	2	1	0	0	7	0	1	4	4	3	4	3	4	4	4	4
1	2	1	1	0	0	1	0	0	0	1	0	0	2	1	0	2	1	0	2	1	1	0	0	1	2	1	0	0	0	0	0	0	0	3	0	1	0	7	0	1	4	4	3	4	4	4	4	4	3
1	2	1	1	0	0	3	0	1	0	1	0	0	2	1	0	3	0	1	2	1	1	0	0	1	2	1	0	0	0	0	0	0	0	1	0	0	0	7	0	1	3	3	3	3	3	3	3	3	3
1	2	1	2	1	0	2	1	0	0	1	0	0	1	0	0	3	0	1	1	1	1	0	0	1	2	1	0	0	0	0	0	0	0	1	0	0	0	7	0	1	3	4	3	3	3	3	3	3	3
1	2	1	2	1	0	3	0	1	0	3	0	1	1	0	0	3	0	1	2	1	1	0	0	1	2	1	0	0	0	0	0	0	0	1	0	0	0	7	0	1	4	4	2	4	2	2	4	2	2
1	2	1	2	1	0	3	0	1	0	1	0	0	2	1	0	2	1	0	2	1	1	0	0	1	2	1	0	0	0	0	0	0	0	1	0	0	0	7	0	1	4	5	5	5	5	4	4	4	4
1	2	1	2	1	0	2	1	0	0	1	0	0	2	1	0	2	1	0	2	1	1	0	0	2	2	1	0	0	0	0	0	0	0	1	0	0	0	7	0	1	3	4	3	3	4	4	3	3	3
1	2	1	2	1	0	3	0	1	0	1	0	0	2	1	0	2	1	0	2	1	1	0	0	2	2	1	0	0	0	0	0	0	0	1	0	0	0	7	0	1	4	3	4	4	4	5	4	5	4
1	2	1	2	1	0	2	1	0	0	1	0	0	1	0	0	2	1	0	2	1	1	0	0	1	2	1	0	0	0	0	0	0	0	1	0	0	0	7	0	1	4	5	5	5	3	4	4	5	4
1	2	1	3	1	0	2	1	0	0	1	0	0	1	0	0	2	1	0	1	1	1	0	0	1	2	1	0	0	0	0	0	0	0	1	0	0	0	7	0	1	2	5	3	5	3	2	4	5	3
1	2	1	1	0	0	1	0	0	0	1	0	0	2	1	0	2	1	0	2	1	1	0	0	1	2	1	0	0	0	0	0	0	0	3	0	1	0	7	0	1	4	5	3	4	4	5	5	2	4
1	2	1	1	0	0	1	0	0	0	2	1	0	1	0	0	3	0	1	1	1	1	0	0	1	1	0	0	0	0	1	0	0	0	1	0	0	0	2	1	0	5	5	5	5	5	5	5	5	5
1	2	1	1	0	0	1	0	0	0	1	0	0	2	1	0	3	0	1	1	1	1	0	0	1	1	0	0	0	0	1	0	0	0	1	0	0	0	2	1	0	5	5	5	5	5	5	5	5	5
1	2	1	1	0	0	2	1	0	0	1	0	0	2	1	0	3	0	1	1	1	1	0	0	1	1	0	0	0	0	1	0	0	0	1	0	0	0	2	1	0	5	3	3	3	3	3	4	3	3
1	1	0	1	0	0	1	0	0	0	1	0	0	1	0	0	3	0	1	2	1	1	0	0	1	1	0	0	0	0	1	0	0	0	1	0	0	0	7	0	1	3	5	5	3	4	4	5	4	5
1	2	1	1	0	0	1	0	0	0	2	1	0	2	1	0	3	0	1	1	1	1	0	0	2	1	0	0	0	0	1	0	0	0	1	0	0	0	7	0	1	5	4	4	4	5	4	5	3	5
1	2	1	1	0	0	2	1	0	0	1	0	0	1	0	0	3	0	1	1	1	1	0	0	3	1	0	0	0	0	1	0	0	0	1	0	0	0	7	0	1	4	5	3	4	3	4	4	4	3
1	2	1	2	1	0	2	1	0	0	1	0	0	1	0	0	3	0	1	1	1	1	0	0	1	1	0	0	0	0	1	0	0	0	1	0	0	0	7	0	1	5	5	5	4	5	5	5	5	5
1	2	1	2	1	0	2	1	0	0	2	1	0	1	0	0	3	0	1	1	1	1	0	0	1	1	0	0	0	0	1	0	0	0	1	0	0	0	7	0	1	4	4	4	4	5	5	4	5	4
1	2	1	1	0	0	1	0	0	0	2	1	0	1	0	0	3	0	1	1	1	2	1	0	1	7	0	0	0	0	0	0	1	0	1	0	0	0	2	1	0	5	5	3	5	5	5	5	3	3
1	2	1	4	0	1	4	0	0	1	2	1	0	1	0	0	2	1	0	2	1	2	1	0	3	8	0	0	0	0	0	0	0	1	3	0	1	0	7	0	1	2	2	2	5	5	2	5	2	5
1	2	1	4	0	1	4	0	0	1	1	0	0	1	0	0	2	1	0	3	1	2	1	0	2	7	0	0	0	0	0	0	1	0	1	0	0	0	7	0	1	4	4	4	3	4	4	4	4	3
1	2	1	4	0	1	4	0	0	1	1	0	0	1	0	0	3	0	1	2	1	2	1	0	1	7	0	0	0	0	0	0	1	0	3	0	1	0	7	0	1	1	2	2	2	4	1	2	2	1
1	2	1	4	0	1	4	0	0	1	3	0	1	1	0	0	3	0	1	2	1	2	1	0	1	4	0	0	1	0	0	0	0	0	2	1	0	0	2	1	0	5	5	5	5	4	4	4	4	4
1	2	1	2	1	0	2	1	0	0	1	0	0	2	1	0	2	1	0	2	1	2	1	0	1	4	0	0	1	0	0	0	0	0	1	0	0	0	2	1	0	4	5	3	5	5	5	5	4	5
1	2	1	2	1	0	2	1	0	0	1	0	0	2	1	0	2	1	0	2	1	2	1	0	2	3	0	1	0	0	0	0	0	0	1	0	0	0	2	1	0	3	5	4	5	4	4	5	5	3
1	2	1	4	0	1	4	0	0	1	1	0	0	2	1	0	3	0	1	2	1	2	1	0	1	3	0	1	0	0	0	0	0	0	1	0	0	0	2	1	0	2	2	4	4	4	4	5	3	2
1	1	0	1	0	0	2	1	0	0	1	0	0	1	0	0	2	1	0	2	1	2	1	0	1	3	0	1	0	0	0	0	0	0	3	0	1	0	7	0	1	4	5	4	3	5	5	5	4	5
1	2	1	2	1	0	2	1	0	0	2	1	0	1	0	0	3	0	1	1	1	1	0	0	1	2	1	0	0	0	0	0	0	0	1	0	0	0	2	1	0	1	1	1	1	1	1	2	1	2
1	2	1	1	0	0	2	1	0	0	2	1	0	1	0	0	3	0	1	1	1	1	0	0	1	2	1	0	0	0	0	0	0	0	1	0	0	0	1	0	0	5	5	4	5	5	4	5	4	5
1	2	1	4	0	1	4	0	0	1	1	0	0	2	1	0	3	0	1	2	1	1	0	0	1	2	1	0	0	0	0	0	0	0	1	0	0	0	1	0	0	5	4	5	5	5	5	5	5	5
1	2	1	1	0	0	2	1	0	0	2	1	0	1	0	0	3	0	1	2	1	2	1	0	1	2	1	0	0	0	0	0	0	0	1	0	0	0	2	1	0	5	4	4	4	4	4	4	4	5
1	2	1	2	1	0	2	1	0	0	2	1	0	1	0	0	3	0	1	1	1	2	1	0	1	2	1	0	0	0	0	0	0	0	1	0	0	0	2	1	0	2	5	4	4	4	4	4	2	4
1	2	1	1	0	0	2	1	0	0	2	1	0	1	0	0	2	1	0	2	1	2	1	0	1	2	1	0	0	0	0	0	0	0	3	0	1	0	7	0	1	5	5	5	5	5	5	5	5	5
1	2	1	1	0	0	1	0	0	0	1	0	0	1	0	0	3	0	1	2	1	2	1	0	2	2	1	0	0	0	0	0	0	0	3	0	1	0	7	0	1	4	3	4	5	3	3	4	3	3
1	2	1	2	1	0	3	0	1	0	1	0	0	2	1	0	3	0	1	2	1	2	1	0	3	2	1	0	0	0	0	0	0	0	1	0	0	0	7	0	1	3	3	3	3	3	3	3	3	3
1	2	1	1	0	0	2	1	0	0	1	0	0	1	0	0	2	1	0	1	1	2	1	0	2	2	1	0	0	0	0	0	0	0	1	0	0	0	7	0	1	3	5	3	3	3	4	3	4	3
1	2	1	4	0	1	4	0	0	1	2	1	0	1	0	0	3	0	1	2	1	2	1	0	1	2	1	0	0	0	0	0	0	0	3	0	1	0	7	0	1	4	4	5	3	4	4	3	3	4
1	2	1	1	0	0	2	1	0	0	1	0	0	1	0	0	2	1	0	2	1	2	1	0	3	2	1	0	0	0	0	0	0	0	3	0	1	0	7	0	1	5	5	5	5	5	4	5	5	5
1	2	1	2	1	0	2	1	0	0	1	0	0	2	1	0	3	0	1	2	1	2	1	0	2	1	0	0	0	0	1	0	0	0	1	0	0	0	1	0	0	3	5	4	4	3	3	4	4	3
1	2	1	2	1	0	3	0	1	0	1	0	0	2	1	0	2	1	0	2	1	3	0	1	1	5	0	0	0	1	0	0	0	0	1	0	0	0	2	1	0	4	5	5	5	3	3	3	4	3
1	2	1	2	1	0	3	0	1	0	2	1	0	3	0	1	3	0	1	2	0	1	0	0	1	7	0	0	0	0	0	0	1	0	4	0	0	1	7	0	1	5	4	4	3	4	4	4	4	4
1	1	0	4	0	1	4	0	0	1	1	0	0	1	0	0	2	1	0	1	0	1	0	0	1	7	0	0	0	0	0	0	1	0	1	0	0	0	2	1	0	3	4	3	4	4	4	4	5	5
1	1	0	4	0	1	4	0	0	1	1	0	0	1	0	0	3	0	1	1	0	1	0	0	1	7	0	0	0	0	0	0	1	0	1	0	0	0	2	1	0	5	4	4	3	3	4	3	3	3
1	2	1	3	1	0	3	0	1	0	1	0	0	2	1	0	3	0	1	1	0	1	0	0	2	7	0	0	0	0	0	0	1	0	1	0	0	0	2	1	0	5	5	5	5	5	5	5	5	5
1	2	1	1	0	0	2	1	0	0	2	1	0	1	0	0	3	0	1	1	0	1	0	0	1	6	0	0	0	0	0	1	0	0	1	0	0	0	2	1	0	4	3	5	3	3	3	4	3	4
1	2	1	1	0	0	2	1	0	0	1	0	0	1	0	0	2	1	0	1	0	1	0	0	2	6	0	0	0	0	0	1	0	0	1	0	0	0	2	1	0	4	4	5	5	5	4	5	5	5
2	2	1	1	0	0	2	1	0	0	2	1	0	1	0	0	2	1	0	1	0	1	0	0	1	6	0	0	0	0	0	1	0	0	1	0	0	0	2	1	0	4	4	4	4	4	4	4	4	4
1	2	1	1	0	0	1	0	0	0	2	1	0	1	0	0	2	1	0	1	0	1	0	0	2	6	0	0	0	0	0	1	0	0	4	0	0	1	7	0	1	3	4	4	3	4	3	5	5	5
1	2	1	1	0	0	3	0	1	0	1	0	0	2	1	0	2	1	0	1	0	1	0	0	1	5	0	0	0	1	0	0	0	0	3	0	1	0	2	1	0	5	4	4	4	5	5	5	5	5
1	2	1	1	0	0	1	0	0	0	1	0	0	1	0	0	2	1	0	1	0	1	0	0	2	5	0	0	0	1	0	0	0	0	3	0	1	0	7	0	1	5	5	5	5	5	4	3	3	3
1	2	1	1	0	0	1	0	0	0	1	0	0	2	1	0	2	1	0	1	0	1	0	0	2	5	0	0	0	1	0	0	0	0	3	0	1	0	7	0	1	4	3	3	5	5	5	5	5	4
1	2	1	2	1	0	2	1	0	0	2	1	0	1	0	0	2	1	0	1	0	1	0	0	2	4	0	0	1	0	0	0	0	0	1	0	0	0	2	1	0	4	5	4	4	5	5	4	2	5
1	2	1	1	0	0	1	0	0	0	1	0	0	1	0	0	2	1	0	2	0	1	0	0	3	4	0	0	1	0	0	0	0	0	1	0	0	0	7	0	1	4	5	3	3	4	3	3	4	3
1	2	1	1	0	0	1	0	0	0	1	0	0	1	0	0	2	1	0	2	0	1	0	0	1	4	0	0	1	0	0	0	0	0	1	0	0	0	7	0	1	4	4	3	4	4	3	5	4	3
1	2	1	1	0	0	2	1	0	0	1	0	0	1	0	0	2	1	0	1	0	1	0	0	2	3	0	1	0	0	0	0	0	0	1	0	0	0	2	1	0	3	3	3	5	5	4	4	4	4
1	2	1	1	0	0	1	0	0	0	2	1	0	1	0	0	3	0	1	1	0	1	0	0	1	3	0	1	0	0	0	0	0	0	1	0	0	0	2	1	0	4	4	3	3	4	4	4	4	4
1	2	1	1	0	0	1	0	0	0	1	0	0	1	0	0	2	1	0	4	0	1	0	0	1	3	0	1	0	0	0	0	0	0	1	0	0	0	7	0	1	3	5	5	5	5	5	5	5	5
1	2	1	1	0	0	1	0	0	0	2	1	0	2	1	0	2	1	0	2	0	1	0	0	2	3	0	1	0	0	0	0	0	0	2	1	0	0	7	0	1	5	5	5	5	5	5	5	5	5
1	2	1	1	0	0	2	1	0	0	2	1	0	1	0	0	2	1	0	2	0	1	0	0	1	3	0	1	0	0	0	0	0	0	2	1	0	0	7	0	1	3	4	3	4	3	3	4	4	4
1	2	1	2	1	0	1	0	0	0	2	1	0	1	0	0	3	0	1	2	0	1	0	0	1	3	0	1	0	0	0	0	0	0	1	0	0	0	7	0	1	5	2	3	5	2	5	5	4	3
1	2	1	2	1	0	2	1	0	0	1	0	0	1	0	0	3	0	1	1	0	1	0	0	2	2	1	0	0	0	0	0	0	0	1	0	0	0	2	1	0	3	4	4	4	4	4	4	4	4
1	2	1	1	0	0	1	0	0	0	3	0	1	1	0	0	2	1	0	1	0	1	0	0	3	2	1	0	0	0	0	0	0	0	1	0	0	0	2	1	0	3	4	4	3	5	4	3	4	4
1	2	1	2	1	0	2	1	0	0	2	1	0	1	0	0	2	1	0	1	0	1	0	0	1	2	1	0	0	0	0	0	0	0	1	0	0	0	2	1	0	5	5	5	5	5	5	5	5	5
1	2	1	2	1	0	2	1	0	0	1	0	0	2	1	0	3	0	1	1	0	1	0	0	1	2	1	0	0	0	0	0	0	0	1	0	0	0	7	0	1	3	4	4	4	4	4	4	4	5
1	2	1	1	0	0	2	1	0	0	2	1	0	2	1	0	3	0	1	3	0	1	0	0	1	2	1	0	0	0	0	0	0	0	1	0	0	0	7	0	1	5	5	5	5	5	5	5	5	5
1	2	1	1	0	0	1	0	0	0	1	0	0	2	1	0	2	1	0	1	0	1	0	0	2	2	1	0	0	0	0	0	0	0	3	0	1	0	7	0	1	3	3	2	1	1	1	3	2	4
1	2	1	2	1	0	3	0	1	0	1	0	0	1	0	0	3	0	1	1	0	1	0	0	2	1	0	0	0	0	1	0	0	0	1	0	0	0	2	1	0	3	4	3	4	4	4	4	4	3
1	2	1	3	1	0	3	0	1	0	3	0	1	1	0	0	2	1	0	1	0	2	1	0	1	6	0	0	0	0	0	1	0	0	2	1	0	0	2	1	0	3	4	4	5	3	3	3	3	3
1	2	1	3	1	0	3	0	1	0	1	0	0	1	0	0	2	1	0	1	0	2	1	0	1	5	0	0	0	1	0	0	0	0	1	0	0	0	2	1	0	3	5	4	5	5	4	5	4	3
1	2	1	3	1	0	3	0	1	0	1	0	0	2	1	0	2	1	0	1	0	2	1	0	1	5	0	0	0	1	0	0	0	0	1	0	0	0	2	1	0	5	4	4	4	4	4	4	4	4
1	2	1	1	0	0	1	0	0	0	1	0	0	2	1	0	2	1	0	4	1	1	0	0	1	6	0	0	0	0	0	1	0	0	1	0	0	0	1	0	0	2	5	2	4	4	2	1	4	4
1	2	1	1	0	0	1	0	0	0	1	0	0	1	0	0	2	1	0	4	1	1	0	0	1	6	0	0	0	0	0	1	0	0	1	0	0	0	1	0	0	4	3	3	3	3	3	3	3	3
1	2	1	1	0	0	2	1	0	0	1	0	0	1	0	0	3	0	1	1	1	1	0	0	1	6	0	0	0	0	0	1	0	0	1	0	0	0	2	1	0	5	3	4	4	4	3	3	3	4
1	1	0	2	1	0	3	0	1	0	2	1	0	1	0	0	3	0	1	1	1	1	0	0	1	5	0	0	0	1	0	0	0	0	1	0	0	0	2	1	0	4	5	3	3	4	3	4	3	4
1	2	1	2	1	0	2	1	0	0	2	1	0	1	0	0	2	1	0	1	1	1	0	0	1	4	0	0	1	0	0	0	0	0	1	0	0	0	7	0	1	3	4	3	3	5	4	4	4	4
1	2	1	2	1	0	2	1	0	0	1	0	0	1	0	0	3	0	1	2	1	1	0	0	1	3	0	1	0	0	0	0	0	0	1	0	0	0	7	0	1	3	5	4	3	3	3	3	3	3
1	2	1	2	1	0	2	1	0	0	1	0	0	2	1	0	2	1	0	1	1	1	0	0	1	3	0	1	0	0	0	0	0	0	1	0	0	0	7	0	1	5	3	4	4	4	4	4	4	4
1	1	0	2	1	0	3	0	1	0	1	0	0	2	1	0	2	1	0	2	1	1	0	0	1	3	0	1	0	0	0	0	0	0	4	0	0	1	7	0	1	5	5	5	5	5	5	5	5	5
1	2	1	2	1	0	3	0	1	0	1	0	0	2	1	0	2	1	0	1	1	1	0	0	1	2	1	0	0	0	0	0	0	0	1	0	0	0	2	1	0	5	5	2	4	4	2	2	4	4
1	2	1	1	0	0	2	1	0	0	1	0	0	2	1	0	3	0	1	2	1	1	0	0	1	2	1	0	0	0	0	0	0	0	1	0	0	0	7	0	1	4	3	4	3	4	4	3	4	4
1	2	1	2	1	0	2	1	0	0	2	1	0	1	0	0	2	1	0	2	1	1	0	0	1	2	1	0	0	0	0	0	0	0	1	0	0	0	7	0	1	5	3	5	4	5	5	4	5	5
1	2	1	2	1	0	2	1	0	0	1	0	0	1	0	0	3	0	1	1	1	1	0	0	2	1	0	0	0	0	1	0	0	0	1	0	0	0	7	0	1	3	3	3	3	3	3	3	3	3
1	2	1	4	0	1	4	0	0	1	2	1	0	1	0	0	3	0	1	2	1	2	1	0	1	6	0	0	0	0	0	1	0	0	3	0	1	0	7	0	1	3	3	3	4	4	5	4	5	4
1	2	1	2	1	0	3	0	1	0	2	1	0	1	0	0	3	0	1	1	1	2	1	0	2	5	0	0	0	1	0	0	0	0	1	0	0	0	7	0	1	3	3	3	4	4	3	3	3	3
1	2	1	4	0	1	4	0	0	1	2	1	0	1	0	0	2	1	0	2	1	2	1	0	1	3	0	1	0	0	0	0	0	0	1	0	0	0	2	1	0	4	2	4	5	4	5	4	5	3
1	2	1	4	0	1	4	0	0	1	1	0	0	2	1	0	2	1	0	2	1	2	1	0	2	3	0	1	0	0	0	0	0	0	1	0	0	0	2	1	0	2	1	2	1	2	2	1	1	2
1	2	1	4	0	1	4	0	0	1	1	0	0	2	1	0	3	0	1	3	1	2	1	0	4	3	0	1	0	0	0	0	0	0	1	0	0	0	2	1	0	5	2	4	2	5	4	2	5	4
1	2	1	1	0	0	2	1	0	0	2	1	0	1	0	0	3	0	1	1	0	1	0	0	2	7	0	0	0	0	0	0	1	0	1	0	0	0	2	1	0	4	3	5	4	5	5	5	5	5
1	2	1	1	0	0	2	1	0	0	1	0	0	1	0	0	2	1	0	2	0	1	0	0	2	4	0	0	1	0	0	0	0	0	1	0	0	0	7	0	1	2	2	3	4	3	4	4	4	3
1	2	1	1	0	0	2	1	0	0	2	1	0	1	0	0	2	1	0	2	0	1	0	0	3	3	0	1	0	0	0	0	0	0	1	0	0	0	7	0	1	4	5	4	5	4	5	5	4	5
1	2	1	3	1	0	3	0	1	0	2	1	0	1	0	0	3	0	1	2	0	2	1	0	2	7	0	0	0	0	0	0	1	0	2	1	0	0	2	1	0	4	5	5	5	5	5	5	5	5
1	2	1	2	1	0	3	0	1	0	1	0	0	2	1	0	3	0	1	1	0	2	1	0	2	2	1	0	0	0	0	0	0	0	1	0	0	0	2	1	0	3	4	5	3	5	5	5	5	5
1	2	1	3	1	0	3	0	1	0	1	0	0	1	0	0	2	1	0	1	0	2	1	0	1	2	1	0	0	0	0	0	0	0	2	1	0	0	2	1	0	5	4	4	4	4	4	3	3	3
1	1	0	2	1	0	2	1	0	0	1	0	0	1	0	0	3	0	1	2	0	2	1	0	1	2	1	0	0	0	0	0	0	0	1	0	0	0	7	0	1	4	5	3	3	4	3	3	3	3
1	2	1	2	1	0	3	0	1	0	2	1	0	1	0	0	2	1	0	1	0	2	1	0	1	2	1	0	0	0	0	0	0	0	1	0	0	0	7	0	1	2	5	4	2	4	4	5	2	4
1	2	1	1	0	0	1	0	0	0	1	0	0	1	0	0	3	0	1	1	0	3	0	1	4	3	0	1	0	0	0	0	0	0	1	0	0	0	7	0	1	2	3	5	2	5	5	5	3	5
1	2	1	4	0	1	4	0	0	1	1	0	0	1	0	0	3	0	1	3	1	1	0	0	2	7	0	0	0	0	0	0	1	0	1	0	0	0	2	1	0	5	4	2	4	5	4	4	5	2
1	2	1	2	1	0	2	1	0	0	2	1	0	1	0	0	3	0	1	2	1	1	0	0	1	8	0	0	0	0	0	0	0	1	1	0	0	0	7	0	1	4	5	5	4	4	2	4	5	4
1	2	1	2	1	0	2	1	0	0	2	1	0	2	1	0	3	0	1	1	1	1	0	0	1	8	0	0	0	0	0	0	0	1	1	0	0	0	7	0	1	3	5	5	5	5	5	4	4	5
1	2	1	2	1	0	2	1	0	0	1	0	0	1	0	0	2	1	0	1	1	1	0	0	1	6	0	0	0	0	0	1	0	0	1	0	0	0	2	1	0	5	5	5	4	5	5	5	5	5
1	2	1	2	1	0	3	0	1	0	1	0	0	1	0	0	2	1	0	2	1	1	0	0	1	4	0	0	1	0	0	0	0	0	1	0	0	0	7	0	1	3	5	5	5	5	5	5	5	5
1	2	1	2	1	0	2	1	0	0	1	0	0	2	1	0	2	1	0	1	1	1	0	0	1	2	1	0	0	0	0	0	0	0	1	0	0	0	2	1	0	4	4	4	5	5	5	5	5	5
1	2	1	1	0	0	1	0	0	0	2	1	0	1	0	0	3	0	1	1	1	1	0	0	1	2	1	0	0	0	0	0	0	0	1	0	0	0	7	0	1	3	3	3	3	3	3	3	3	3
1	2	1	1	0	0	2	1	0	0	1	0	0	2	1	0	2	1	0	2	1	2	1	0	1	8	0	0	0	0	0	0	0	1	1	0	0	0	7	0	1	4	3	4	3	3	3	4	3	4
1	2	1	3	1	0	3	0	1	0	1	0	0	1	0	0	3	0	1	3	1	2	1	0	1	5	0	0	0	1	0	0	0	0	3	0	1	0	7	0	1	5	5	5	5	5	5	5	5	5
1	2	1	2	1	0	3	0	1	0	1	0	0	1	0	0	3	0	1	2	1	3	0	1	1	6	0	0	0	0	0	1	0	0	1	0	0	0	7	0	1	5	5	4	5	5	4	5	4	5
1	2	1	1	0	0	1	0	0	0	1	0	0	2	1	0	2	1	0	1	0	1	0	0	1	3	0	1	0	0	0	0	0	0	1	0	0	0	2	1	0	3	3	4	4	3	3	4	3	3
1	2	1	3	1	0	3	0	1	0	1	0	0	2	1	0	2	1	0	1	0	1	0	0	1	3	0	1	0	0	0	0	0	0	1	0	0	0	2	1	0	5	3	3	4	4	4	3	3	4
1	2	1	1	0	0	2	1	0	0	1	0	0	1	0	0	2	1	0	1	0	1	0	0	1	3	0	1	0	0	0	0	0	0	1	0	0	0	2	1	0	3	4	5	3	4	3	4	3	5
1	2	1	1	0	0	2	1	0	0	1	0	0	1	0	0	3	0	1	1	0	2	1	0	1	2	1	0	0	0	0	0	0	0	1	0	0	0	7	0	1	5	5	5	1	2	4	4	4	3
1	2	1	1	0	0	1	0	0	0	2	1	0	1	0	0	3	0	1	2	1	1	0	0	1	8	0	0	0	0	0	0	0	1	1	0	0	0	7	0	1	5	5	5	5	5	5	5	5	5
1	2	1	1	0	0	2	1	0	0	1	0	0	2	1	0	3	0	1	2	1	1	0	0	1	7	0	0	0	0	0	0	1	0	1	0	0	0	7	0	1	4	5	4	5	4	4	2	2	5
1	2	1	4	0	1	4	0	0	1	1	0	0	1	0	0	2	1	0	3	1	1	0	0	2	5	0	0	0	1	0	0	0	0	4	0	0	1	7	0	1	4	5	5	5	4	5	4	5	5
1	2	1	4	0	1	4	0	0	1	2	1	0	1	0	0	2	1	0	3	1	1	0	0	4	3	0	1	0	0	0	0	0	0	1	0	0	0	7	0	1	3	3	3	3	3	3	3	3	4
1	2	1	2	1	0	2	1	0	0	1	0	0	3	0	1	2	1	0	3	1	1	0	0	4	3	0	1	0	0	0	0	0	0	4	0	0	1	7	0	1	5	4	3	4	4	4	4	4	4
1	2	1	2	1	0	2	1	0	0	1	0	0	1	0	0	3	0	1	1	1	1	0	0	1	2	1	0	0	0	0	0	0	0	1	0	0	0	7	0	1	5	4	5	4	4	5	4	4	4
1	2	1	2	1	0	2	1	0	0	1	0	0	2	1	0	2	1	0	2	1	1	0	0	2	2	1	0	0	0	0	0	0	0	1	0	0	0	7	0	1	5	5	5	5	5	5	5	5	5
1	2	1	4	0	1	4	0	0	1	1	0	0	1	0	0	2	1	0	2	1	1	0	0	1	2	1	0	0	0	0	0	0	0	3	0	1	0	7	0	1	5	3	4	4	4	4	4	4	4
1	2	1	1	0	0	2	1	0	0	1	0	0	1	0	0	2	1	0	2	1	1	0	0	4	1	0	0	0	0	1	0	0	0	1	0	0	0	7	0	1	3	3	3	3	4	4	4	3	4
1	2	1	1	0	0	2	1	0	0	1	0	0	2	1	0	2	1	0	1	1	1	0	0	1	1	0	0	0	0	1	0	0	0	1	0	0	0	7	0	1	3	3	3	3	3	3	3	3	3
1	2	1	1	0	0	1	0	0	0	1	0	0	2	1	0	3	0	1	1	1	2	1	0	1	8	0	0	0	0	0	0	0	1	1	0	0	0	7	0	1	3	3	3	3	4	4	5	4	5
1	2	1	1	0	0	2	1	0	0	1	0	0	1	0	0	3	0	1	2	1	2	1	0	1	3	0	1	0	0	0	0	0	0	3	0	1	0	7	0	1	5	5	5	4	5	5	5	5	5
1	2	1	2	1	0	3	0	1	0	1	0	0	2	1	0	2	1	0	3	1	2	1	0	2	2	1	0	0	0	0	0	0	0	3	0	1	0	2	1	0	4	4	4	4	4	4	4	4	4
1	1	0	4	0	1	4	0	0	1	1	0	0	1	0	0	3	0	1	3	0	1	0	0	1	7	0	0	0	0	0	0	1	0	1	0	0	0	2	1	0	4	5	3	3	4	4	4	4	4
1	2	1	1	0	0	1	0	0	0	1	0	0	2	1	0	2	1	0	1	0	1	0	0	3	6	0	0	0	0	0	1	0	0	1	0	0	0	2	1	0	3	4	3	3	3	3	3	3	3
1	2	1	1	0	0	2	1	0	0	1	0	0	1	0	0	3	0	1	2	0	1	0	0	1	5	0	0	0	1	0	0	0	0	1	0	0	0	7	0	1	5	5	5	5	5	5	5	5	5
1	2	1	1	0	0	2	1	0	0	2	1	0	1	0	0	2	1	0	2	0	1	0	0	2	5	0	0	0	1	0	0	0	0	1	0	0	0	7	0	1	5	5	5	4	3	4	4	4	3
1	2	1	1	0	0	1	0	0	0	1	0	0	2	1	0	2	1	0	1	0	1	0	0	1	3	0	1	0	0	0	0	0	0	1	0	0	0	2	1	0	5	4	4	4	4	4	4	4	4
1	2	1	1	0	0	2	1	0	0	2	1	0	1	0	0	2	1	0	1	0	1	0	0	1	3	0	1	0	0	0	0	0	0	1	0	0	0	7	0	1	5	4	5	4	5	4	2	5	4
1	2	1	2	1	0	3	0	1	0	1	0	0	1	0	0	2	1	0	2	0	1	0	0	1	1	0	0	0	0	1	0	0	0	1	0	0	0	2	1	0	4	4	4	4	3	3	3	4	4
1	1	0	3	1	0	3	0	1	0	1	0	0	1	0	0	2	1	0	2	0	2	1	0	3	7	0	0	0	0	0	0	1	0	1	0	0	0	2	1	0	3	4	3	3	4	3	3	3	3
1	2	1	3	1	0	3	0	1	0	1	0	0	1	0	0	2	1	0	2	0	2	1	0	3	7	0	0	0	0	0	0	1	0	1	0	0	0	2	1	0	4	4	3	4	3	3	3	3	3
1	2	1	4	0	1	4	0	0	1	1	0	0	1	0	0	2	1	0	2	0	2	1	0	1	8	0	0	0	0	0	0	0	1	2	1	0	0	7	0	1	4	4	4	4	4	4	4	4	4
1	2	1	3	1	0	3	0	1	0	1	0	0	1	0	0	3	0	1	2	0	2	1	0	2	6	0	0	0	0	0	1	0	0	1	0	0	0	1	0	0	5	3	3	5	5	5	5	5	5
1	2	1	1	0	0	2	1	0	0	1	0	0	1	0	0	2	1	0	1	0	2	1	0	2	3	0	1	0	0	0	0	0	0	1	0	0	0	7	0	1	4	3	5	4	4	4	3	3	3
1	2	1	1	0	0	1	0	0	0	2	1	0	1	0	0	3	0	1	1	1	1	0	0	2	3	0	1	0	0	0	0	0	0	1	0	0	0	2	1	0	3	5	5	3	4	5	3	3	3
1	2	1	2	1	0	3	0	1	0	1	0	0	2	1	0	2	1	0	1	1	1	0	0	2	2	1	0	0	0	0	0	0	0	1	0	0	0	7	0	1	5	5	5	5	2	4	5	2	4
1	2	1	1	0	0	2	1	0	0	1	0	0	1	0	0	2	1	0	3	1	2	1	0	1	5	0	0	0	1	0	0	0	0	4	0	0	1	7	0	1	5	5	5	5	5	5	5	5	5
1	2	1	2	1	0	2	1	0	0	1	0	0	2	1	0	3	0	1	1	1	2	1	0	3	3	0	1	0	0	0	0	0	0	1	0	0	0	2	1	0	3	5	5	2	5	2	5	2	5
1	2	1	1	0	0	1	0	0	0	1	0	0	1	0	0	2	1	0	3	0	1	0	0	2	2	1	0	0	0	0	0	0	0	4	0	0	1	7	0	1	4	3	4	4	3	4	3	4	3
1	2	1	2	1	0	2	1	0	0	2	1	0	1	0	0	2	1	0	1	1	1	0	0	2	7	0	0	0	0	0	0	1	0	1	0	0	0	2	1	0	3	4	4	4	3	3	3	3	3
1	2	1	1	0	0	1	0	0	0	1	0	0	2	1	0	2	1	0	1	1	1	0	0	3	4	0	0	1	0	0	0	0	0	1	0	0	0	2	1	0	3	5	3	4	3	3	3	3	3
1	2	1	1	0	0	2	1	0	0	1	0	0	1	0	0	2	1	0	1	1	1	0	0	2	2	1	0	0	0	0	0	0	0	1	0	0	0	7	0	1	3	3	3	3	3	3	3	3	3
1	2	1	1	0	0	1	0	0	0	1	0	0	1	0	0	2	1	0	1	1	3	0	1	1	6	0	0	0	0	0	1	0	0	1	0	0	0	7	0	1	5	4	4	4	4	4	4	4	4
1	2	1	1	0	0	1	0	0	0	1	0	0	2	1	0	2	1	0	1	0	1	0	0	1	7	0	0	0	0	0	0	1	0	1	0	0	0	2	1	0	4	4	3	5	3	4	4	4	5
1	2	1	1	0	0	2	1	0	0	1	0	0	1	0	0	2	1	0	2	0	1	0	0	1	6	0	0	0	0	0	1	0	0	1	0	0	0	2	1	0	4	4	4	4	4	4	4	4	4
1	2	1	4	0	1	4	0	0	1	1	0	0	1	0	0	2	1	0	2	1	1	0	0	3	7	0	0	0	0	0	0	1	0	3	0	1	0	7	0	1	2	5	4	5	5	4	5	4	5
1	2	1	1	0	0	2	1	0	0	1	0	0	1	0	0	3	0	1	1	1	1	0	0	1	2	1	0	0	0	0	0	0	0	1	0	0	0	2	1	0	5	3	3	5	2	3	5	2	3
1	2	1	1	0	0	2	1	0	0	2	1	0	1	0	0	3	0	1	2	1	1	0	0	1	2	1	0	0	0	0	0	0	0	1	0	0	0	7	0	1	4	5	4	5	5	5	4	3	4
1	2	1	1	0	0	2	1	0	0	1	0	0	1	0	0	3	0	1	1	1	1	0	0	3	1	0	0	0	0	1	0	0	0	1	0	0	0	2	1	0	3	5	5	5	4	5	5	2	4
1	2	1	2	1	0	3	0	1	0	3	0	1	1	0	0	2	1	0	1	1	2	1	0	1	4	0	0	1	0	0	0	0	0	1	0	0	0	7	0	1	4	5	3	5	4	4	4	4	4
1	1	0	4	0	1	4	0	0	1	2	1	0	1	0	0	2	1	0	2	1	2	1	0	2	3	0	1	0	0	0	0	0	0	1	0	0	0	7	0	1	3	3	3	5	4	3	3	3	5
1	2	1	4	0	1	4	0	0	1	2	1	0	1	0	0	2	1	0	2	1	2	1	0	1	3	0	1	0	0	0	0	0	0	3	0	1	0	7	0	1	5	5	5	5	5	5	5	5	5
1	2	1	2	1	0	3	0	1	0	1	0	0	1	0	0	2	1	0	1	1	2	1	0	4	2	1	0	0	0	0	0	0	0	1	0	0	0	2	1	0	2	1	1	2	1	1	2	1	2
1	2	1	1	0	0	1	0	0	0	1	0	0	2	1	0	2	1	0	1	0	1	0	0	1	4	0	0	1	0	0	0	0	0	1	0	0	0	7	0	1	3	3	3	3	3	3	3	3	3
1	2	1	3	1	0	2	1	0	0	1	0	0	2	1	0	2	1	0	1	0	2	1	0	1	4	0	0	1	0	0	0	0	0	3	0	1	0	2	1	0	5	5	5	5	5	5	5	5	5
1	2	1	4	0	1	3	0	1	0	1	0	0	1	0	0	2	1	0	1	0	1	0	0	2	8	0	0	0	0	0	0	0	1	2	1	0	0	7	0	1	1	2	2	1	3	2	2	4	1
1	2	1	4	0	1	4	0	0	1	1	0	0	2	1	0	2	1	0	1	0	1	0	0	1	4	0	0	1	0	0	0	0	0	1	0	0	0	7	0	1	4	4	3	3	4	4	4	4	4
1	2	1	2	1	0	2	1	0	0	1	0	0	1	0	0	2	1	0	3	1	2	1	0	3	3	0	1	0	0	0	0	0	0	4	0	0	1	7	0	1	5	4	4	5	4	4	4	5	5
1	2	1	2	1	0	3	0	1	0	1	0	0	1	0	0	2	1	0	1	0	1	0	0	1	2	1	0	0	0	0	0	0	0	1	0	0	0	2	1	0	3	4	4	4	3	4	4	3	3
1	2	1	1	0	0	2	1	0	0	1	0	0	1	0	0	2	1	0	1	1	2	1	0	1	4	0	0	1	0	0	0	0	0	1	0	0	0	2	1	0	2	4	4	4	3	4	2	4	2
1	2	1	1	0	0	2	1	0	0	1	0	0	2	1	0	2	1	0	1	1	2	1	0	1	4	0	0	1	0	0	0	0	0	1	0	0	0	2	1	0	3	3	3	3	3	3	3	3	3
1	2	1	4	0	1	4	0	0	1	1	0	0	1	0	0	2	1	0	2	1	2	1	0	3	3	0	1	0	0	0	0	0	0	1	0	0	0	7	0	1	4	5	5	4	4	4	4	5	5
1	2	1	4	0	1	4	0	0	1	1	0	0	1	0	0	2	1	0	2	0	2	1	0	2	4	0	0	1	0	0	0	0	0	3	0	1	0	7	0	1	4	5	4	4	4	5	4	4	4
1	2	1	2	1	0	1	0	0	0	1	0	0	2	1	0	2	1	0	2	1	1	0	0	2	3	0	1	0	0	0	0	0	0	1	0	0	0	7	0	1	3	3	3	5	4	4	4	4	5
1	2	1	3	1	0	3	0	1	0	2	1	0	1	0	0	2	1	0	2	1	1	0	0	1	3	0	1	0	0	0	0	0	0	4	0	0	1	7	0	1	3	4	4	3	4	3	4	4	4
1	2	1	1	0	0	2	1	0	0	1	0	0	2	1	0	3	0	1	2	1	1	0	0	1	2	1	0	0	0	0	0	0	0	1	0	0	0	7	0	1	5	3	4	4	4	4	4	4	4
1	2	1	2	1	0	2	1	0	0	1	0	0	2	1	0	2	1	0	1	1	2	1	0	2	7	0	0	0	0	0	0	1	0	1	0	0	0	2	1	0	3	5	3	5	5	5	3	2	5
1	2	1	2	1	0	3	0	1	0	1	0	0	1	0	0	2	1	0	2	1	2	1	0	1	2	1	0	0	0	0	0	0	0	3	0	1	0	7	0	1	5	5	5	5	5	5	5	5	5
1	2	1	2	1	0	3	0	1	0	1	0	0	2	1	0	2	1	0	2	1	2	1	0	1	2	1	0	0	0	0	0	0	0	3	0	1	0	7	0	1	5	5	5	5	5	5	5	5	5
1	1	0	2	1	0	3	0	1	0	1	0	0	1	0	0	3	0	1	2	1	2	1	0	1	1	0	0	0	0	1	0	0	0	1	0	0	0	7	0	1	4	3	4	3	4	4	5	5	4
1	2	1	4	0	1	4	0	0	1	1	0	0	2	1	0	2	1	0	1	1	3	0	1	1	8	0	0	0	0	0	0	0	1	3	0	1	0	7	0	1	4	5	4	3	5	4	3	3	5
1	2	1	1	0	0	1	0	0	0	1	0	0	1	0	0	2	1	0	1	0	1	0	0	2	8	0	0	0	0	0	0	0	1	1	0	0	0	7	0	1	5	5	5	5	5	5	5	5	5
1	2	1	1	0	0	2	1	0	0	1	0	0	1	0	0	2	1	0	2	0	1	0	0	1	2	1	0	0	0	0	0	0	0	1	0	0	0	2	1	0	5	4	4	4	4	4	4	3	4
1	2	1	1	0	0	1	0	0	0	3	0	1	1	0	0	2	1	0	1	0	1	0	0	1	2	1	0	0	0	0	0	0	0	1	0	0	0	7	0	1	5	5	4	5	5	4	5	4	5
1	2	1	4	0	1	4	0	0	1	1	0	0	2	1	0	3	0	1	2	0	2	1	0	1	6	0	0	0	0	0	1	0	0	1	0	0	0	2	1	0	4	4	5	4	5	5	5	5	5
1	2	1	4	0	1	4	0	0	1	1	0	0	2	1	0	2	1	0	2	0	2	1	0	2	2	1	0	0	0	0	0	0	0	2	1	0	0	7	0	1	4	4	4	3	3	4	4	3	4
1	2	1	1	0	0	1	0	0	0	3	0	1	1	0	0	2	1	0	1	1	1	0	0	1	3	0	1	0	0	0	0	0	0	1	0	0	0	2	1	0	3	4	4	3	3	3	3	3	3
1	2	1	4	0	1	4	0	0	1	1	0	0	2	1	0	2	1	0	2	0	2	1	0	3	6	0	0	0	0	0	1	0	0	1	0	0	0	2	1	0	4	3	3	3	4	3	3	3	4
1	2	1	4	0	1	4	0	0	1	1	0	0	2	1	0	2	1	0	1	0	2	1	0	1	2	1	0	0	0	0	0	0	0	2	1	0	0	7	0	1	4	4	5	5	5	5	5	5	5
1	2	1	2	1	0	2	1	0	0	1	0	0	2	1	0	2	1	0	2	0	2	1	0	2	2	1	0	0	0	0	0	0	0	1	0	0	0	7	0	1	4	5	4	5	2	4	2	5	2
1	2	1	2	1	0	2	1	0	0	1	0	0	2	1	0	3	0	1	1	1	1	0	0	2	2	1	0	0	0	0	0	0	0	1	0	0	0	7	0	1	5	5	4	5	4	4	4	4	5
1	2	1	2	1	0	2	1	0	0	2	1	0	1	0	0	3	0	1	2	0	2	1	0	3	3	0	1	0	0	0	0	0	0	1	0	0	0	2	1	0	5	5	3	3	4	5	5	4	5
1	2	1	2	1	0	2	1	0	0	1	0	0	1	0	0	2	1	0	2	1	1	0	0	3	5	0	0	0	1	0	0	0	0	1	0	0	0	7	0	1	4	3	3	4	4	5	4	4	4
1	2	1	1	0	0	1	0	0	0	1	0	0	1	0	0	2	1	0	1	1	1	0	0	2	8	0	0	0	0	0	0	0	1	3	0	1	0	2	1	0	4	3	4	3	4	4	4	3	3
1	2	1	2	1	0	3	0	1	0	3	0	1	1	0	0	3	0	1	3	1	1	0	0	1	5	0	0	0	1	0	0	0	0	1	0	0	0	7	0	1	5	5	5	5	5	5	5	4	2
1	2	1	2	1	0	2	1	0	0	1	0	0	1	0	0	2	1	0	2	1	1	0	0	1	4	0	0	1	0	0	0	0	0	1	0	0	0	7	0	1	5	5	5	5	5	5	5	5	5
1	2	1	1	0	0	2	1	0	0	1	0	0	2	1	0	3	0	1	1	1	1	0	0	3	3	0	1	0	0	0	0	0	0	2	1	0	0	2	1	0	4	4	5	4	5	5	4	5	4
1	2	1	2	1	0	3	0	1	0	1	0	0	3	0	1	2	1	0	2	1	1	0	0	1	2	1	0	0	0	0	0	0	0	3	0	1	0	7	0	1	5	4	5	5	5	5	5	5	5
1	2	1	2	1	0	3	0	1	0	2	1	0	1	0	0	3	0	1	2	1	1	0	0	1	2	1	0	0	0	0	0	0	0	1	0	0	0	7	0	1	5	5	5	5	5	4	2	5	2
1	2	1	2	1	0	2	1	0	0	2	1	0	1	0	0	2	1	0	2	1	1	0	0	1	2	1	0	0	0	0	0	0	0	1	0	0	0	7	0	1	3	4	3	3	4	4	4	4	5
1	1	0	4	0	1	4	0	0	1	1	0	0	2	1	0	2	1	0	2	1	2	1	0	1	5	0	0	0	1	0	0	0	0	1	0	0	0	7	0	1	4	4	5	4	5	5	5	5	3
1	2	1	4	0	1	4	0	0	1	2	1	0	2	1	0	2	1	0	1	1	2	1	0	1	4	0	0	1	0	0	0	0	0	1	0	0	0	7	0	1	5	5	5	5	5	5	5	5	5
1	2	1	2	1	0	2	1	0	0	1	0	0	2	1	0	2	1	0	2	1	2	1	0	2	2	1	0	0	0	0	0	0	0	3	0	1	0	7	0	1	5	5	3	5	3	5	3	3	5
1	1	0	2	1	0	2	1	0	0	1	0	0	2	1	0	2	1	0	2	1	2	1	0	2	2	1	0	0	0	0	0	0	0	3	0	1	0	7	0	1	3	4	3	5	4	5	5	4	3
1	2	1	3	1	0	3	0	1	0	1	0	0	2	1	0	2	1	0	2	1	2	1	0	2	1	0	0	0	0	1	0	0	0	3	0	1	0	2	1	0	4	4	4	4	5	4	5	4	5
1	2	1	2	1	0	2	1	0	0	1	0	0	1	0	0	2	1	0	1	1	2	1	0	1	1	0	0	0	0	1	0	0	0	1	0	0	0	7	0	1	4	5	3	4	4	4	4	4	3
1	2	1	1	0	0	1	0	0	0	1	0	0	2	1	0	2	1	0	1	0	1	0	0	1	7	0	0	0	0	0	0	1	0	2	1	0	0	2	1	0	5	5	4	4	3	3	3	3	3
1	2	1	1	0	0	2	1	0	0	1	0	0	2	1	0	2	1	0	2	0	1	0	0	1	7	0	0	0	0	0	0	1	0	1	0	0	0	2	1	0	3	5	5	5	3	3	3	3	3
1	2	1	1	0	0	1	0	0	0	1	0	0	2	1	0	3	0	1	1	0	1	0	0	1	6	0	0	0	0	0	1	0	0	1	0	0	0	2	1	0	4	3	2	4	2	4	2	4	5
1	2	1	1	0	0	2	1	0	0	1	0	0	2	1	0	2	1	0	2	0	1	0	0	1	5	0	0	0	1	0	0	0	0	1	0	0	0	7	0	1	5	5	5	5	5	4	4	5	4
1	1	0	1	0	0	1	0	0	0	1	0	0	2	1	0	3	0	1	1	0	1	0	0	2	2	1	0	0	0	0	0	0	0	3	0	1	0	7	0	1	5	3	5	2	3	2	5	5	5
1	2	1	2	1	0	3	0	1	0	1	0	0	1	0	0	3	0	1	1	0	1	0	0	2	1	0	0	0	0	1	0	0	0	1	0	0	0	2	1	0	4	4	5	4	5	4	5	5	4
1	2	1	4	0	1	4	0	0	1	1	0	0	1	0	0	2	1	0	1	0	2	1	0	1	7	0	0	0	0	0	0	1	0	1	0	0	0	2	1	0	4	5	5	5	5	5	5	4	5
1	2	1	4	0	1	4	0	0	1	1	0	0	2	1	0	2	1	0	1	0	2	1	0	1	7	0	0	0	0	0	0	1	0	3	0	1	0	7	0	1	2	5	5	2	5	5	2	4	2
1	2	1	4	0	1	4	0	0	1	2	1	0	1	0	0	2	1	0	4	1	2	1	0	1	4	0	0	1	0	0	0	0	0	1	0	0	0	7	0	1	4	3	4	5	4	4	3	5	5
1	2	1	1	0	0	2	1	0	0	1	0	0	2	1	0	3	0	1	2	1	1	0	0	1	3	0	1	0	0	0	0	0	0	1	0	0	0	2	1	0	5	4	4	4	5	3	4	4	4
1	2	1	1	0	0	1	0	0	0	2	1	0	1	0	0	3	0	1	2	1	1	0	0	3	2	1	0	0	0	0	0	0	0	2	1	0	0	2	1	0	4	4	4	4	4	4	4	4	4
1	2	1	1	0	0	1	0	0	0	2	1	0	2	1	0	2	1	0	1	1	1	0	0	3	4	0	0	1	0	0	0	0	0	3	0	1	0	7	0	1	5	4	4	4	3	3	3	4	3
1	2	1	1	0	0	2	1	0	0	2	1	0	2	1	0	2	1	0	3	1	1	0	0	1	3	0	1	0	0	0	0	0	0	4	0	0	1	7	0	1	5	5	5	5	5	5	5	5	5
1	2	1	1	0	0	1	0	0	0	2	1	0	1	0	0	2	1	0	2	1	1	0	0	1	2	1	0	0	0	0	0	0	0	1	0	0	0	7	0	1	4	3	3	3	3	3	3	3	3
1	2	1	3	1	0	3	0	1	0	2	1	0	1	0	0	3	0	1	3	1	1	0	0	1	2	1	0	0	0	0	0	0	0	1	0	0	0	7	0	1	5	5	5	5	5	5	5	5	5
1	2	1	2	1	0	2	1	0	0	1	0	0	2	1	0	2	1	0	2	1	1	0	0	2	2	1	0	0	0	0	0	0	0	4	0	0	1	7	0	1	5	3	3	4	3	3	5	5	4
1	2	1	3	1	0	3	0	1	0	1	0	0	2	1	0	2	1	0	2	1	2	1	0	2	7	0	0	0	0	0	0	1	0	1	0	0	0	7	0	1	5	5	5	5	5	5	5	5	5
1	2	1	4	0	1	4	0	0	1	1	0	0	1	0	0	3	0	1	2	1	2	1	0	1	3	0	1	0	0	0	0	0	0	1	0	0	0	1	0	0	5	5	5	5	5	5	5	5	5
1	2	1	4	0	1	4	0	0	1	1	0	0	2	1	0	2	1	0	2	1	3	0	1	2	5	0	0	0	1	0	0	0	0	3	0	1	0	7	0	1	4	3	3	3	4	3	3	3	3
1	2	1	4	0	1	4	0	0	1	1	0	0	2	1	0	2	1	0	2	1	3	0	1	2	5	0	0	0	1	0	0	0	0	3	0	1	0	7	0	1	5	5	3	4	3	3	3	3	3
1	2	1	4	0	1	4	0	0	1	1	0	0	2	1	0	2	1	0	2	1	3	0	1	2	5	0	0	0	1	0	0	0	0	3	0	1	0	7	0	1	4	2	4	2	5	4	4	3	2
1	2	1	3	1	0	3	0	1	0	1	0	0	1	0	0	2	1	0	1	0	1	0	0	2	6	0	0	0	0	0	1	0	0	2	1	0	0	2	1	0	4	4	3	4	5	4	4	4	5
1	1	0	2	1	0	3	0	1	0	1	0	0	2	1	0	3	0	1	2	0	1	0	0	1	6	0	0	0	0	0	1	0	0	1	0	0	0	7	0	1	4	4	4	4	4	4	4	3	3
1	2	1	3	1	0	3	0	1	0	1	0	0	2	1	0	2	1	0	3	0	2	1	0	4	5	0	0	0	1	0	0	0	0	1	0	0	0	2	1	0	4	5	4	5	3	3	4	4	4
1	2	1	1	0	0	2	1	0	0	2	1	0	1	0	0	2	1	0	1	1	1	0	0	1	5	0	0	0	1	0	0	0	0	1	0	0	0	2	1	0	5	5	5	5	5	5	5	5	4
1	1	0	1	0	0	2	1	0	0	1	0	0	2	1	0	3	0	1	2	1	1	0	0	2	4	0	0	1	0	0	0	0	0	4	0	0	1	7	0	1	4	4	4	4	5	5	4	5	5
1	2	1	1	0	0	1	0	0	0	1	0	0	2	1	0	2	1	0	2	1	1	0	0	2	4	0	0	1	0	0	0	0	0	3	0	1	0	7	0	1	4	5	5	5	2	5	4	1	2
1	2	1	2	1	0	2	1	0	0	1	0	0	1	0	0	3	0	1	2	1	1	0	0	3	3	0	1	0	0	0	0	0	0	1	0	0	0	7	0	1	5	5	4	5	4	4	5	5	5
1	2	1	1	0	0	1	0	0	0	1	0	0	2	1	0	3	0	1	1	1	1	0	0	1	3	0	1	0	0	0	0	0	0	3	0	1	0	7	0	1	5	3	3	3	5	5	5	5	5
1	2	1	2	1	0	2	1	0	0	2	1	0	1	0	0	2	1	0	3	1	1	0	0	2	3	0	1	0	0	0	0	0	0	4	0	0	1	7	0	1	3	4	3	5	4	5	3	3	5
1	2	1	1	0	0	1	0	0	0	1	0	0	1	0	0	3	0	1	2	1	1	0	0	1	2	1	0	0	0	0	0	0	0	1	0	0	0	2	1	0	5	4	5	4	5	4	5	5	5
1	2	1	1	0	0	2	1	0	0	2	1	0	2	1	0	2	1	0	2	1	1	0	0	1	2	1	0	0	0	0	0	0	0	2	1	0	0	7	0	1	5	5	3	4	5	5	5	5	5
1	2	1	1	0	0	1	0	0	0	1	0	0	2	1	0	2	1	0	2	1	1	0	0	1	2	1	0	0	0	0	0	0	0	4	0	0	1	7	0	1	3	2	3	5	5	3	5	3	3
1	2	1	1	0	0	1	0	0	0	1	0	0	2	1	0	2	1	0	2	1	1	0	0	2	2	1	0	0	0	0	0	0	0	1	0	0	0	1	0	0	5	5	5	5	5	5	5	5	5
1	2	1	1	0	0	2	1	0	0	1	0	0	1	0	0	3	0	1	2	0	1	0	0	4	2	1	0	0	0	0	0	0	0	1	0	0	0	7	0	1	1	1	2	1	2	1	2	1	2
1	2	1	3	1	0	3	0	1	0	1	0	0	1	0	0	2	1	0	2	0	2	1	0	2	5	0	0	0	1	0	0	0	0	3	0	1	0	7	0	1	4	4	5	5	5	4	3	5	5
1	1	0	3	1	0	3	0	1	0	1	0	0	2	1	0	3	0	1	2	0	2	1	0	3	4	0	0	1	0	0	0	0	0	1	0	0	0	2	1	0	3	4	4	4	4	3	3	3	3
1	2	1	4	0	1	4	0	0	1	1	0	0	2	1	0	2	1	0	3	0	2	1	0	2	4	0	0	1	0	0	0	0	0	3	0	1	0	7	0	1	5	5	5	5	5	5	5	5	5
1	2	1	1	0	0	1	0	0	0	1	0	0	1	0	0	2	1	0	1	0	2	1	0	2	4	0	0	1	0	0	0	0	0	3	0	1	0	7	0	1	5	5	5	5	5	5	5	5	5
1	2	1	1	0	0	2	1	0	0	1	0	0	1	0	0	2	1	0	1	1	1	0	0	3	4	0	0	1	0	0	0	0	0	1	0	0	0	2	1	0	3	3	3	3	3	4	4	3	3
1	2	1	1	0	0	1	0	0	0	1	0	0	1	0	0	2	1	0	1	1	1	0	0	1	3	0	1	0	0	0	0	0	0	1	0	0	0	2	1	0	3	2	4	3	4	2	4	3	3
1	2	1	1	0	0	1	0	0	0	3	0	1	1	0	0	3	0	1	1	1	1	0	0	3	1	0	0	0	0	1	0	0	0	1	0	0	0	2	1	0	2	2	1	1	1	2	2	1	2
1	2	1	1	0	0	2	1	0	0	1	0	0	1	0	0	2	1	0	2	1	1	0	0	1	1	0	0	0	0	1	0	0	0	1	0	0	0	7	0	1	3	3	5	5	5	3	3	3	3
1	2	1	1	0	0	1	0	0	0	1	0	0	2	1	0	2	1	0	1	0	1	0	0	2	2	1	0	0	0	0	0	0	0	1	0	0	0	7	0	1	3	5	5	3	3	3	3	3	4
1	2	1	1	0	0	3	0	1	0	1	0	0	1	0	0	2	1	0	2	0	1	0	0	2	4	0	0	1	0	0	0	0	0	1	0	0	0	2	1	0	3	5	3	3	5	3	5	5	5
1	2	1	4	0	1	4	0	0	1	1	0	0	1	0	0	2	1	0	2	1	2	1	0	2	5	0	0	0	1	0	0	0	0	3	0	1	0	7	0	1	5	5	5	5	5	5	5	5	5
1	2	1	4	0	1	4	0	0	1	2	1	0	1	0	0	2	1	0	3	1	2	1	0	2	4	0	0	1	0	0	0	0	0	4	0	0	1	7	0	1	5	5	5	5	5	5	5	5	5
1	2	1	1	0	0	2	1	0	0	1	0	0	2	1	0	2	1	0	1	0	1	0	0	3	4	0	0	1	0	0	0	0	0	3	0	1	0	7	0	1	4	2	3	4	4	2	2	2	4
1	2	1	1	0	0	1	0	0	0	1	0	0	3	0	1	2	1	0	1	1	1	0	0	1	8	0	0	0	0	0	0	0	1	1	0	0	0	7	0	1	4	5	4	4	4	5	4	5	4
1	2	1	3	1	0	3	0	1	0	1	0	0	1	0	0	2	1	0	2	1	1	0	0	1	4	0	0	1	0	0	0	0	0	1	0	0	0	7	0	1	5	5	5	5	2	5	5	4	5
1	1	0	2	1	0	2	1	0	0	1	0	0	2	1	0	3	0	1	1	1	1	0	0	1	3	0	1	0	0	0	0	0	0	1	0	0	0	2	1	0	4	4	4	4	3	3	3	3	3
1	2	1	1	0	0	3	0	1	0	1	0	0	2	1	0	2	1	0	2	1	1	0	0	2	2	1	0	0	0	0	0	0	0	3	0	1	0	7	0	1	5	4	5	5	4	5	5	5	4
1	2	1	1	0	0	2	1	0	0	1	0	0	2	1	0	2	1	0	2	1	1	0	0	2	2	1	0	0	0	0	0	0	0	1	0	0	0	7	0	1	5	5	5	5	5	5	5	5	5
1	2	1	1	0	0	3	0	1	0	2	1	0	1	0	0	3	0	1	1	1	2	1	0	2	4	0	0	1	0	0	0	0	0	2	1	0	0	2	1	0	4	4	4	4	3	3	5	4	5
1	2	1	1	0	0	1	0	0	0	1	0	0	1	0	0	2	1	0	1	0	1	0	0	1	8	0	0	0	0	0	0	0	1	1	0	0	0	7	0	1	4	4	4	5	3	4	4	4	4
1	2	1	1	0	0	1	0	0	0	1	0	0	1	0	0	2	1	0	1	0	1	0	0	3	4	0	0	1	0	0	0	0	0	1	0	0	0	2	1	0	3	3	3	3	4	3	4	3	3
1	2	1	1	0	0	2	1	0	0	1	0	0	1	0	0	2	1	0	2	0	1	0	0	3	4	0	0	1	0	0	0	0	0	3	0	1	0	7	0	1	5	5	5	5	5	5	5	5	5
1	2	1	1	0	0	2	1	0	0	1	0	0	1	0	0	2	1	0	1	0	1	0	0	1	2	1	0	0	0	0	0	0	0	1	0	0	0	7	0	1	3	5	4	4	4	4	3	3	4
1	2	1	1	0	0	2	1	0	0	2	1	0	1	0	0	2	1	0	1	0	1	0	0	1	1	0	0	0	0	1	0	0	0	1	0	0	0	7	0	1	1	2	1	1	2	1	2	2	2
1	2	1	1	0	0	2	1	0	0	2	1	0	1	0	0	2	1	0	1	1	1	0	0	2	7	0	0	0	0	0	0	1	0	1	0	0	0	2	1	0	3	5	4	5	5	4	5	4	5
1	2	1	2	1	0	2	1	0	0	1	0	0	2	1	0	2	1	0	3	1	1	0	0	1	3	0	1	0	0	0	0	0	0	4	0	0	1	7	0	1	4	4	4	3	5	3	5	5	4
1	2	1	3	1	0	3	0	1	0	1	0	0	1	0	0	2	1	0	2	0	1	0	0	1	8	0	0	0	0	0	0	0	1	1	0	0	0	7	0	1	3	3	4	4	4	4	4	5	5
1	2	1	2	1	0	3	0	1	0	2	1	0	1	0	0	3	0	1	1	1	2	1	0	1	6	0	0	0	0	0	1	0	0	2	1	0	0	2	1	0	3	5	4	5	3	3	4	3	4
1	2	1	1	0	0	1	0	0	0	1	0	0	2	1	0	3	0	1	1	1	1	0	0	1	2	1	0	0	0	0	0	0	0	1	0	0	0	2	1	0	4	5	4	3	5	3	4	3	4
1	2	1	2	1	0	2	1	0	0	1	0	0	1	0	0	3	0	1	2	1	2	1	0	2	2	1	0	0	0	0	0	0	0	1	0	0	0	7	0	1	5	5	4	5	5	4	5	4	5
1	2	1	4	0	1	4	0	0	1	2	1	0	1	0	0	2	1	0	3	0	2	1	0	2	2	1	0	0	0	0	0	0	0	3	0	1	0	7	0	1	5	3	5	5	4	4	4	5	4
1	2	1	2	1	0	2	1	0	0	2	1	0	1	0	0	3	0	1	2	0	2	1	0	2	2	1	0	0	0	0	0	0	0	3	0	1	0	7	0	1	4	4	3	4	4	3	4	4	3
1	2	1	4	0	1	4	0	0	1	1	0	0	1	0	0	3	0	1	2	0	2	1	0	1	7	0	0	0	0	0	0	1	0	3	0	1	0	2	1	0	3	5	4	3	4	4	3	3	3
1	2	1	3	1	0	3	0	1	0	1	0	0	1	0	0	2	1	0	2	0	2	1	0	2	6	0	0	0	0	0	1	0	0	1	0	0	0	2	1	0	5	4	2	5	5	1	4	4	4
1	2	1	4	0	1	4	0	0	1	1	0	0	1	0	0	2	1	0	3	1	1	0	0	2	4	0	0	1	0	0	0	0	0	1	0	0	0	7	0	1	4	4	3	2	4	5	3	2	5
1	1	0	1	0	0	2	1	0	0	2	1	0	2	1	0	3	0	1	2	1	1	0	0	1	2	1	0	0	0	0	0	0	0	1	0	0	0	7	0	1	5	5	5	5	5	5	5	5	4
1	2	1	2	1	0	2	1	0	0	1	0	0	2	1	0	2	1	0	2	1	1	0	0	1	2	1	0	0	0	0	0	0	0	1	0	0	0	7	0	1	4	5	5	5	5	5	5	5	5
1	2	1	1	0	0	1	0	0	0	1	0	0	2	1	0	3	0	1	1	1	1	0	0	1	1	0	0	0	0	1	0	0	0	1	0	0	0	2	1	0	5	5	5	5	5	5	5	5	5
1	2	1	2	1	0	2	1	0	0	1	0	0	1	0	0	2	1	0	2	1	1	0	0	2	1	0	0	0	0	1	0	0	0	1	0	0	0	7	0	1	5	4	5	5	5	5	5	5	5
1	2	1	4	0	1	4	0	0	1	2	1	0	1	0	0	2	1	0	3	1	2	1	0	1	7	0	0	0	0	0	0	1	0	1	0	0	0	7	0	1	5	5	5	5	5	5	5	5	5
1	2	1	3	1	0	3	0	1	0	2	1	0	1	0	0	2	1	0	2	1	2	1	0	1	8	0	0	0	0	0	0	0	1	2	1	0	0	7	0	1	3	3	3	4	3	3	5	3	3
1	2	1	4	0	1	4	0	0	1	1	0	0	1	0	0	2	1	0	3	1	2	1	0	1	6	0	0	0	0	0	1	0	0	1	0	0	0	7	0	1	3	3	3	3	3	3	3	3	3
1	2	1	3	1	0	3	0	1	0	1	0	0	2	1	0	2	1	0	4	1	2	1	0	1	6	0	0	0	0	0	1	0	0	1	0	0	0	7	0	1	5	5	5	4	5	3	4	5	5
1	2	1	2	1	0	3	0	1	0	1	0	0	1	0	0	3	0	1	2	1	2	1	0	1	3	0	1	0	0	0	0	0	0	1	0	0	0	2	1	0	1	1	2	2	1	1	1	1	3
1	2	1	1	0	0	1	0	0	0	2	1	0	1	0	0	2	1	0	2	1	2	1	0	1	3	0	1	0	0	0	0	0	0	3	0	1	0	7	0	1	5	5	5	5	5	5	5	5	5
1	2	1	3	1	0	3	0	1	0	2	1	0	1	0	0	2	1	0	3	1	2	1	0	1	3	0	1	0	0	0	0	0	0	1	0	0	0	7	0	1	4	4	4	3	4	4	4	4	4
1	2	1	4	0	1	4	0	0	1	2	1	0	1	0	0	2	1	0	2	1	2	1	0	1	2	1	0	0	0	0	0	0	0	3	0	1	0	7	0	1	5	5	4	3	5	5	5	5	5
1	2	1	2	1	0	3	0	1	0	3	0	1	1	0	0	2	1	0	2	0	1	0	0	2	8	0	0	0	0	0	0	0	1	1	0	0	0	7	0	1	5	5	5	5	5	5	5	5	5
1	2	1	1	0	0	2	1	0	0	1	0	0	2	1	0	2	1	0	1	0	1	0	0	2	3	0	1	0	0	0	0	0	0	2	1	0	0	2	1	0	5	5	4	5	5	4	5	4	5
1	2	1	1	0	0	2	1	0	0	2	1	0	1	0	0	3	0	1	1	0	1	0	0	2	2	1	0	0	0	0	0	0	0	2	1	0	0	7	0	1	4	5	5	5	4	5	5	4	4
1	2	1	1	0	0	1	0	0	0	1	0	0	1	0	0	2	1	0	1	0	1	0	0	2	2	1	0	0	0	0	0	0	0	3	0	1	0	7	0	1	5	5	3	3	3	3	3	4	4
1	2	1	2	1	0	3	0	1	0	2	1	0	1	0	0	2	1	0	2	0	1	0	0	2	1	0	0	0	0	1	0	0	0	1	0	0	0	2	1	0	4	4	4	4	4	3	4	3	3
1	2	1	1	0	0	1	0	0	0	1	0	0	2	1	0	2	1	0	1	0	1	0	0	1	1	0	0	0	0	1	0	0	0	1	0	0	0	7	0	1	4	5	4	4	3	3	3	3	3
1	2	1	3	1	0	3	0	1	0	1	0	0	2	1	0	3	0	1	2	0	2	1	0	1	7	0	0	0	0	0	0	1	0	4	0	0	1	7	0	1	5	1	1	1	2	2	2	1	1
1	2	1	1	0	0	1	0	0	0	1	0	0	2	1	0	2	1	0	1	0	3	0	1	2	7	0	0	0	0	0	0	1	0	1	0	0	0	1	0	0	5	5	3	4	4	5	5	5	5
1	2	1	2	1	0	3	0	1	0	1	0	0	2	1	0	2	1	0	3	1	1	0	0	1	2	1	0	0	0	0	0	0	0	4	0	0	1	7	0	1	1	2	1	2	2	3	1	1	3
1	2	1	2	1	0	2	1	0	0	1	0	0	1	0	0	2	1	0	1	0	1	0	0	1	3	0	1	0	0	0	0	0	0	1	0	0	0	2	1	0	5	5	5	5	4	4	4	5	5
1	2	1	1	0	0	1	0	0	0	1	0	0	2	1	0	2	1	0	1	0	1	0	0	3	3	0	1	0	0	0	0	0	0	1	0	0	0	7	0	1	4	5	5	3	5	4	4	3	3
1	2	1	4	0	1	3	0	1	0	1	0	0	1	0	0	2	1	0	3	1	1	0	0	4	6	0	0	0	0	0	1	0	0	3	0	1	0	2	1	0	5	4	3	3	3	5	5	5	5
1	1	0	1	0	0	1	0	0	0	1	0	0	1	0	0	3	0	1	2	0	1	0	0	2	3	0	1	0	0	0	0	0	0	2	1	0	0	2	1	0	3	5	4	5	4	4	5	5	3
1	2	1	1	0	0	1	0	0	0	2	1	0	1	0	0	3	0	1	2	0	1	0	0	2	2	1	0	0	0	0	0	0	0	1	0	0	0	7	0	1	3	5	4	5	4	4	5	4	5
1	1	0	4	0	1	4	0	0	1	1	0	0	1	0	0	3	0	1	3	1	2	1	0	3	4	0	0	1	0	0	0	0	0	1	0	0	0	2	1	0	3	3	5	3	5	5	4	4	3
1	2	1	2	1	0	3	0	1	0	2	1	0	1	0	0	3	0	1	1	1	2	1	0	2	3	0	1	0	0	0	0	0	0	1	0	0	0	7	0	1	1	2	2	2	4	1	1	3	2
1	2	1	2	1	0	2	1	0	0	1	0	0	1	0	0	2	1	0	3	1	2	1	0	1	3	0	1	0	0	0	0	0	0	4	0	0	1	7	0	1	5	5	5	5	5	5	5	5	5
1	2	1	2	1	0	3	0	1	0	2	1	0	1	0	0	3	0	1	1	0	1	0	0	1	3	0	1	0	0	0	0	0	0	2	1	0	0	2	1	0	3	3	3	5	5	5	5	4	4
1	2	1	1	0	0	1	0	0	0	1	0	0	1	0	0	2	1	0	1	0	1	0	0	2	2	1	0	0	0	0	0	0	0	3	0	1	0	7	0	1	3	3	3	3	3	3	3	3	3
1	2	1	4	0	1	4	0	0	1	2	1	0	1	0	0	2	1	0	3	0	2	1	0	2	3	0	1	0	0	0	0	0	0	1	0	0	0	7	0	1	5	3	4	4	4	4	4	4	4
1	2	1	1	0	0	2	1	0	0	2	1	0	1	0	0	2	1	0	2	0	1	0	0	1	7	0	0	0	0	0	0	1	0	1	0	0	0	7	0	1	3	4	4	4	3	3	4	3	4
1	2	1	2	1	0	2	1	0	0	1	0	0	1	0	0	3	0	1	2	0	1	0	0	1	8	0	0	0	0	0	0	0	1	1	0	0	0	7	0	1	2	5	5	5	4	4	2	3	5
1	2	1	4	0	1	4	0	0	1	1	0	0	2	1	0	2	1	0	3	1	2	1	0	2	3	0	1	0	0	0	0	0	0	1	0	0	0	7	0	1	5	5	4	5	4	4	5	5	4
1	2	1	1	0	0	1	0	0	0	1	0	0	1	0	0	2	1	0	1	0	1	0	0	1	6	0	0	0	0	0	1	0	0	1	0	0	0	2	1	0	5	4	5	5	5	5	5	4	5
1	2	1	4	0	1	4	0	0	1	1	0	0	2	1	0	2	1	0	4	0	2	1	0	1	7	0	0	0	0	0	0	1	0	1	0	0	0	7	0	1	2	1	2	1	2	1	1	1	2
1	2	1	1	0	0	2	1	0	0	2	1	0	1	0	0	3	0	1	2	1	1	0	0	3	3	0	1	0	0	0	0	0	0	2	1	0	0	2	1	0	4	4	4	4	3	4	4	4	3
1	2	1	1	0	0	2	1	0	0	2	1	0	1	0	0	3	0	1	1	1	1	0	0	1	2	1	0	0	0	0	0	0	0	1	0	0	0	2	1	0	5	5	4	5	4	5	5	4	5
1	2	1	1	0	0	2	1	0	0	1	0	0	1	0	0	3	0	1	2	1	1	0	0	1	2	1	0	0	0	0	0	0	0	1	0	0	0	7	0	1	5	3	4	4	3	3	3	3	4
1	2	1	2	1	0	2	1	0	0	1	0	0	1	0	0	2	1	0	1	1	1	0	0	3	1	0	0	0	0	1	0	0	0	1	0	0	0	2	1	0	5	5	5	3	5	5	5	5	5
1	2	1	4	0	1	4	0	0	1	3	0	1	1	0	0	2	1	0	3	1	2	1	0	2	7	0	0	0	0	0	0	1	0	3	0	1	0	7	0	1	5	5	5	5	5	5	5	5	5
1	2	1	2	1	0	2	1	0	0	1	0	0	2	1	0	2	1	0	2	1	2	1	0	1	7	0	0	0	0	0	0	1	0	1	0	0	0	2	1	0	5	5	2	5	2	5	2	5	5
1	2	1	4	0	1	4	0	0	1	2	1	0	1	0	0	2	1	0	2	1	2	1	0	2	6	0	0	0	0	0	1	0	0	3	0	1	0	2	1	0	1	1	1	1	2	1	2	1	1
1	2	1	3	1	0	3	0	1	0	1	0	0	1	0	0	2	1	0	3	1	2	1	0	2	4	0	0	1	0	0	0	0	0	1	0	0	0	7	0	1	4	5	4	4	4	5	4	5	4
1	2	1	1	0	0	2	1	0	0	1	0	0	1	0	0	2	1	0	1	1	2	1	0	1	3	0	1	0	0	0	0	0	0	1	0	0	0	2	1	0	4	5	5	5	4	5	5	5	5
1	2	1	1	0	0	2	1	0	0	2	1	0	1	0	0	3	0	1	1	1	2	1	0	1	3	0	1	0	0	0	0	0	0	1	0	0	0	2	1	0	3	4	4	5	4	4	4	4	3
1	2	1	1	0	0	2	1	0	0	1	0	0	2	1	0	2	1	0	3	1	2	1	0	1	2	1	0	0	0	0	0	0	0	4	0	0	1	7	0	1	4	5	5	5	5	5	5	5	4
1	2	1	1	0	0	1	0	0	0	1	0	0	2	1	0	3	0	1	4	0	1	0	0	1	7	0	0	0	0	0	0	1	0	1	0	0	0	2	1	0	3	3	3	3	5	4	3	4	3
1	2	1	1	0	0	1	0	0	0	2	1	0	1	0	0	2	1	0	1	0	1	0	0	2	3	0	1	0	0	0	0	0	0	1	0	0	0	2	1	0	5	5	5	5	3	3	3	3	3
1	2	1	1	0	0	2	1	0	0	1	0	0	2	1	0	2	1	0	1	0	1	0	0	1	2	1	0	0	0	0	0	0	0	1	0	0	0	1	0	0	3	5	5	5	3	3	3	3	3
1	2	1	1	0	0	1	0	0	0	2	1	0	1	0	0	2	1	0	1	0	1	0	0	1	2	1	0	0	0	0	0	0	0	1	0	0	0	7	0	1	1	5	2	5	2	3	5	5	4
1	2	1	1	0	0	2	1	0	0	1	0	0	1	0	0	3	0	1	2	0	1	0	0	2	2	1	0	0	0	0	0	0	0	1	0	0	0	7	0	1	3	3	3	3	3	3	3	3	3
1	2	1	4	0	1	4	0	0	1	1	0	0	1	0	0	2	1	0	3	0	2	1	0	1	6	0	0	0	0	0	1	0	0	1	0	0	0	7	0	1	2	4	5	5	5	5	3	5	2
1	2	1	3	1	0	2	1	0	0	1	0	0	1	0	0	2	1	0	2	0	2	1	0	1	4	0	0	1	0	0	0	0	0	3	0	1	0	7	0	1	3	4	3	3	4	3	4	4	4
1	1	0	4	0	1	4	0	0	1	1	0	0	1	0	0	3	0	1	3	0	2	1	0	2	3	0	1	0	0	0	0	0	0	1	0	0	0	7	0	1	3	3	3	3	3	3	3	3	3
1	2	1	1	0	0	2	1	0	0	1	0	0	1	0	0	3	0	1	1	0	1	0	0	2	5	0	0	0	1	0	0	0	0	1	0	0	0	2	1	0	4	3	4	3	3	5	4	5	3
1	1	0	1	0	0	2	1	0	0	2	1	0	1	0	0	2	1	0	1	0	1	0	0	2	5	0	0	0	1	0	0	0	0	1	0	0	0	7	0	1	3	3	3	3	3	3	3	3	3
1	2	1	2	1	0	3	0	1	0	2	1	0	1	0	0	3	0	1	2	0	2	1	0	2	6	0	0	0	0	0	1	0	0	1	0	0	0	2	1	0	5	5	5	4	4	4	4	4	4
1	2	1	1	0	0	2	1	0	0	1	0	0	1	0	0	2	1	0	1	0	1	0	0	2	5	0	0	0	1	0	0	0	0	1	0	0	0	7	0	1	5	5	4	4	5	5	4	4	3
1	1	0	1	0	0	1	0	0	0	1	0	0	1	0	0	2	1	0	1	0	1	0	0	1	2	1	0	0	0	0	0	0	0	2	1	0	0	2	1	0	5	5	5	5	5	3	5	5	4
1	2	1	1	0	0	2	1	0	0	1	0	0	2	1	0	3	0	1	1	0	1	0	0	3	2	1	0	0	0	0	0	0	0	2	1	0	0	2	1	0	4	4	4	4	4	4	4	4	4
1	2	1	4	0	1	4	0	0	1	1	0	0	1	0	0	2	1	0	3	0	2	1	0	3	6	0	0	0	0	0	1	0	0	2	1	0	0	2	1	0	4	4	3	4	4	4	4	4	5
1	2	1	1	0	0	2	1	0	0	1	0	0	2	1	0	2	1	0	1	0	2	1	0	2	2	1	0	0	0	0	0	0	0	3	0	1	0	2	1	0	4	4	5	5	4	5	4	2	4
1	2	1	2	1	0	3	0	1	0	1	0	0	2	1	0	2	1	0	2	1	2	1	0	2	2	1	0	0	0	0	0	0	0	1	0	0	0	7	0	1	3	3	3	4	3	4	4	3	4
1	2	1	1	0	0	1	0	0	0	1	0	0	2	1	0	2	1	0	2	1	1	0	0	1	4	0	0	1	0	0	0	0	0	1	0	0	0	2	1	0	3	5	4	3	4	4	4	4	4
1	2	1	2	1	0	3	0	1	0	3	0	1	1	0	0	2	1	0	2	1	1	0	0	2	3	0	1	0	0	0	0	0	0	1	0	0	0	7	0	1	5	5	5	5	5	5	5	5	5
1	2	1	1	0	0	2	1	0	0	1	0	0	1	0	0	2	1	0	3	1	1	0	0	1	3	0	1	0	0	0	0	0	0	4	0	0	1	7	0	1	5	4	4	3	3	4	4	3	5
1	2	1	1	0	0	1	0	0	0	1	0	0	2	1	0	3	0	1	2	1	1	0	0	1	2	1	0	0	0	0	0	0	0	1	0	0	0	7	0	1	5	5	5	5	5	5	5	5	5
1	2	1	1	0	0	1	0	0	0	1	0	0	2	1	0	2	1	0	1	1	1	0	0	1	2	1	0	0	0	0	0	0	0	3	0	1	0	7	0	1	5	5	5	5	5	5	5	5	5
1	2	1	1	0	0	1	0	0	0	2	1	0	1	0	0	2	1	0	2	1	1	0	0	3	2	1	0	0	0	0	0	0	0	1	0	0	0	7	0	1	5	5	5	5	5	5	5	5	5
1	2	1	3	1	0	3	0	1	0	1	0	0	2	1	0	3	0	1	2	1	2	1	0	2	7	0	0	0	0	0	0	1	0	1	0	0	0	1	0	0	3	4	5	5	3	3	3	3	3
1	2	1	3	1	0	3	0	1	0	2	1	0	1	0	0	2	1	0	3	1	2	1	0	1	6	0	0	0	0	0	1	0	0	1	0	0	0	7	0	1	5	5	5	5	5	5	5	5	5
1	2	1	3	1	0	3	0	1	0	1	0	0	1	0	0	2	1	0	1	1	2	1	0	2	5	0	0	0	1	0	0	0	0	1	0	0	0	2	1	0	5	5	5	5	4	5	5	4	5
1	2	1	3	1	0	3	0	1	0	1	0	0	2	1	0	2	1	0	3	1	2	1	0	4	3	0	1	0	0	0	0	0	0	4	0	0	1	7	0	1	5	5	5	5	5	5	5	5	5
1	2	1	2	1	0	3	0	1	0	1	0	0	2	1	0	2	1	0	3	1	2	1	0	1	3	0	1	0	0	0	0	0	0	1	0	0	0	7	0	1	5	5	5	5	3	5	5	5	5
1	2	1	1	0	0	1	0	0	0	2	1	0	1	0	0	2	1	0	2	0	1	0	0	1	8	0	0	0	0	0	0	0	1	1	0	0	0	7	0	1	4	4	3	5	4	3	4	4	4
1	2	1	3	1	0	2	1	0	0	1	0	0	2	1	0	2	1	0	2	0	1	0	0	1	4	0	0	1	0	0	0	0	0	1	0	0	0	2	1	0	5	5	5	4	5	5	4	5	4
1	2	1	2	1	0	3	0	1	0	1	0	0	2	1	0	2	1	0	1	0	1	0	0	2	3	0	1	0	0	0	0	0	0	2	1	0	0	7	0	1	4	3	3	4	3	4	2	2	3
1	2	1	3	1	0	3	0	1	0	2	1	0	1	0	0	2	1	0	2	0	1	0	0	2	2	1	0	0	0	0	0	0	0	1	0	0	0	7	0	1	4	4	3	4	3	5	4	4	3
1	2	1	3	1	0	2	1	0	0	1	0	0	1	0	0	2	1	0	2	0	2	1	0	2	7	0	0	0	0	0	0	1	0	4	0	0	1	2	1	0	4	4	4	3	3	4	3	3	4
1	1	0	3	1	0	3	0	1	0	2	1	0	2	1	0	2	1	0	2	0	2	1	0	4	3	0	1	0	0	0	0	0	0	2	1	0	0	2	1	0	3	4	3	3	4	4	5	4	5
1	2	1	3	1	0	3	0	1	0	1	0	0	2	1	0	2	1	0	2	0	2	1	0	4	3	0	1	0	0	0	0	0	0	2	1	0	0	2	1	0	4	4	4	4	4	4	4	4	4
1	2	1	2	1	0	3	0	1	0	2	1	0	1	0	0	3	0	1	2	0	2	1	0	1	2	1	0	0	0	0	0	0	0	1	0	0	0	1	0	0	3	4	3	3	4	4	4	4	3
1	2	1	2	1	0	3	0	1	0	3	0	1	1	0	0	2	1	0	2	1	1	0	0	1	2	1	0	0	0	0	0	0	0	1	0	0	0	7	0	1	3	4	5	2	4	2	3	3	4
1	2	1	2	1	0	3	0	1	0	2	1	0	1	0	0	2	1	0	2	0	2	1	0	1	4	0	0	1	0	0	0	0	0	3	0	1	0	2	1	0	2	2	5	4	2	5	5	5	4
1	1	0	1	0	0	1	0	0	0	1	0	0	1	0	0	3	0	1	2	1	1	0	0	1	7	0	0	0	0	0	0	1	0	3	0	1	0	7	0	1	5	5	5	5	5	5	5	5	5
1	2	1	1	0	0	2	1	0	0	2	1	0	1	0	0	3	0	1	2	1	2	1	0	2	7	0	0	0	0	0	0	1	0	3	0	1	0	7	0	1	3	5	4	4	4	3	3	3	5
1	2	1	2	1	0	2	1	0	0	1	0	0	2	1	0	2	1	0	1	0	1	0	0	2	1	0	0	0	0	1	0	0	0	3	0	1	0	7	0	1	5	5	5	5	5	5	5	4	5
1	2	1	2	1	0	3	0	1	0	1	0	0	1	0	0	2	1	0	3	1	1	0	0	1	5	0	0	0	1	0	0	0	0	4	0	0	1	7	0	1	4	5	4	3	5	5	4	3	3
1	2	1	3	1	0	3	0	1	0	1	0	0	1	0	0	2	1	0	3	1	1	0	0	1	3	0	1	0	0	0	0	0	0	1	0	0	0	7	0	1	4	5	5	4	5	4	4	4	4
1	2	1	3	1	0	4	0	0	1	2	1	0	2	1	0	2	1	0	3	1	1	0	0	1	2	1	0	0	0	0	0	0	0	4	0	0	1	7	0	1	5	4	4	3	5	5	3	3	5
1	2	1	4	0	1	4	0	0	1	2	1	0	1	0	0	2	1	0	3	1	2	1	0	2	8	0	0	0	0	0	0	0	1	1	0	0	0	7	0	1	5	4	3	4	4	3	4	4	3
1	1	0	2	1	0	3	0	1	0	1	0	0	1	0	0	2	1	0	2	0	2	1	0	1	3	0	1	0	0	0	0	0	0	1	0	0	0	1	0	0	3	5	4	5	4	4	4	4	3
1	2	1	3	1	0	4	0	0	1	1	0	0	2	1	0	2	1	0	3	1	2	1	0	3	2	1	0	0	0	0	0	0	0	1	0	0	0	2	1	0	4	4	5	5	5	5	5	5	3
1	2	1	1	0	0	2	1	0	0	2	1	0	1	0	0	2	1	0	2	0	2	1	0	2	6	0	0	0	0	0	1	0	0	3	0	1	0	7	0	1	3	3	3	3	4	4	4	3	4
1	2	1	1	0	0	2	1	0	0	1	0	0	1	0	0	2	1	0	2	1	1	0	0	1	5	0	0	0	1	0	0	0	0	1	0	0	0	7	0	1	5	5	5	5	4	4	4	5	5
1	2	1	1	0	0	1	0	0	0	1	0	0	2	1	0	2	1	0	1	1	1	0	0	2	3	0	1	0	0	0	0	0	0	2	1	0	0	2	1	0	5	4	4	4	4	3	4	4	4
1	2	1	1	0	0	1	0	0	0	1	0	0	2	1	0	3	0	1	1	1	1	0	0	1	2	1	0	0	0	0	0	0	0	1	0	0	0	2	1	0	5	5	4	5	4	5	5	5	5
1	2	1	1	0	0	1	0	0	0	2	1	0	1	0	0	3	0	1	1	1	1	0	0	4	2	1	0	0	0	0	0	0	0	1	0	0	0	2	1	0	3	5	5	4	4	4	4	4	4
1	1	0	1	0	0	1	0	0	0	1	0	0	1	0	0	3	0	1	2	1	1	0	0	1	2	1	0	0	0	0	0	0	0	1	0	0	0	7	0	1	5	3	5	4	5	5	2	4	5
2	2	1	2	1	0	3	0	1	0	1	0	0	2	1	0	2	1	0	3	1	1	0	0	1	2	1	0	0	0	0	0	0	0	1	0	0	0	7	0	1	3	5	5	5	4	5	5	4	5
1	2	1	1	0	0	2	1	0	0	2	1	0	1	0	0	2	1	0	3	1	1	0	0	2	1	0	0	0	0	1	0	0	0	1	0	0	0	7	0	1	5	5	5	4	4	3	2	3	3
1	2	1	4	0	1	4	0	0	1	2	1	0	1	0	0	3	0	1	4	1	2	1	0	4	8	0	0	0	0	0	0	0	1	1	0	0	0	7	0	1	5	4	5	3	5	5	5	5	4
1	2	1	4	0	1	4	0	0	1	1	0	0	1	0	0	2	1	0	2	1	2	1	0	1	2	1	0	0	0	0	0	0	0	1	0	0	0	1	0	0	4	5	4	3	5	3	4	5	4
1	1	0	1	0	0	2	1	0	0	1	0	0	2	1	0	3	0	1	1	0	1	0	0	1	7	0	0	0	0	0	0	1	0	1	0	0	0	2	1	0	4	5	2	4	4	5	5	2	2
1	2	1	2	1	0	2	1	0	0	1	0	0	2	1	0	2	1	0	2	0	1	0	0	1	4	0	0	1	0	0	0	0	0	1	0	0	0	7	0	1	3	5	5	5	4	4	5	3	3
1	2	1	1	0	0	1	0	0	0	2	1	0	1	0	0	2	1	0	1	0	1	0	0	3	3	0	1	0	0	0	0	0	0	4	0	0	1	7	0	1	4	4	3	4	4	3	3	3	4
1	2	1	1	0	0	2	1	0	0	1	0	0	1	0	0	3	0	1	2	0	1	0	0	1	1	0	0	0	0	1	0	0	0	3	0	1	0	7	0	1	4	4	4	4	4	4	4	4	4
1	2	1	1	0	0	2	1	0	0	1	0	0	2	1	0	2	1	0	2	0	2	1	0	1	3	0	1	0	0	0	0	0	0	3	0	1	0	7	0	1	4	5	5	5	5	5	5	5	4
1	2	1	3	1	0	3	0	1	0	1	0	0	2	1	0	3	0	1	2	0	2	1	0	1	2	1	0	0	0	0	0	0	0	1	0	0	0	7	0	1	5	5	5	5	5	5	5	5	5
1	2	1	4	0	1	4	0	0	1	2	1	0	1	0	0	2	1	0	3	1	2	1	0	4	8	0	0	0	0	0	0	0	1	3	0	1	0	7	0	1	4	5	5	4	4	3	4	4	5
1	2	1	2	1	0	2	1	0	0	1	0	0	1	0	0	2	1	0	3	1	2	1	0	1	3	0	1	0	0	0	0	0	0	4	0	0	1	7	0	1	5	5	5	5	4	5	4	5	5
1	2	1	1	0	0	1	0	0	0	1	0	0	2	1	0	2	1	0	2	0	1	0	0	1	6	0	0	0	0	0	1	0	0	1	0	0	0	7	0	1	3	4	5	2	5	2	5	2	5
1	2	1	3	1	0	3	0	1	0	3	0	1	1	0	0	3	0	1	2	1	1	0	0	2	7	0	0	0	0	0	0	1	0	2	1	0	0	2	1	0	3	3	3	3	3	3	3	3	3
1	2	1	2	1	0	2	1	0	0	1	0	0	2	1	0	2	1	0	2	1	1	0	0	2	2	1	0	0	0	0	0	0	0	1	0	0	0	7	0	1	4	4	4	4	3	4	3	3	3
1	2	1	4	0	1	4	0	0	1	1	0	0	1	0	0	2	1	0	2	1	2	1	0	1	6	0	0	0	0	0	1	0	0	1	0	0	0	7	0	1	5	5	5	2	5	2	2	4	5
1	2	1	2	1	0	3	0	1	0	1	0	0	1	0	0	3	0	1	2	1	2	1	0	3	3	0	1	0	0	0	0	0	0	2	1	0	0	2	1	0	4	4	3	4	4	4	4	4	4
1	2	1	4	0	1	4	0	0	1	2	1	0	1	0	0	2	1	0	2	0	1	0	0	1	7	0	0	0	0	0	0	1	0	1	0	0	0	2	1	0	4	4	4	4	4	4	4	4	5
1	2	1	1	0	0	2	1	0	0	1	0	0	2	1	0	3	0	1	2	0	1	0	0	1	2	1	0	0	0	0	0	0	0	1	0	0	0	7	0	1	5	5	5	5	5	5	5	5	5
1	1	0	3	1	0	3	0	1	0	1	0	0	1	0	0	2	1	0	2	0	2	1	0	4	3	0	1	0	0	0	0	0	0	3	0	1	0	7	0	1	4	5	3	5	5	5	5	3	4
1	2	1	4	0	1	4	0	0	1	1	0	0	1	0	0	2	1	0	4	0	2	1	0	2	7	0	0	0	0	0	0	1	0	1	0	0	0	7	0	1	5	5	5	5	5	5	5	5	5
1	2	1	4	0	1	4	0	0	1	1	0	0	1	0	0	2	1	0	3	1	1	0	0	2	7	0	0	0	0	0	0	1	0	1	0	0	0	7	0	1	3	5	5	5	5	5	5	5	5
1	2	1	4	0	1	4	0	0	1	1	0	0	1	0	0	2	1	0	1	1	1	0	0	1	6	0	0	0	0	0	1	0	0	3	0	1	0	7	0	1	5	5	5	5	5	5	4	3	5
1	2	1	1	0	0	2	1	0	0	1	0	0	2	1	0	3	0	1	2	1	1	0	0	1	2	1	0	0	0	0	0	0	0	1	0	0	0	1	0	0	5	5	5	4	5	5	5	5	5
1	2	1	1	0	0	2	1	0	0	1	0	0	2	1	0	3	0	1	2	1	1	0	0	1	2	1	0	0	0	0	0	0	0	2	1	0	0	2	1	0	4	3	4	3	3	4	5	4	3
1	2	1	2	1	0	2	1	0	0	1	0	0	1	0	0	2	1	0	1	1	1	0	0	2	2	1	0	0	0	0	0	0	0	1	0	0	0	2	1	0	3	5	3	3	4	3	3	3	3
1	2	1	1	0	0	1	0	0	0	2	1	0	1	0	0	2	1	0	2	1	1	0	0	2	2	1	0	0	0	0	0	0	0	1	0	0	0	7	0	1	3	4	3	4	3	4	3	4	2
1	2	1	3	1	0	3	0	1	0	3	0	1	1	0	0	2	1	0	1	1	1	0	0	1	2	1	0	0	0	0	0	0	0	1	0	0	0	7	0	1	3	2	3	4	5	3	4	5	5
1	2	1	4	0	1	4	0	0	1	1	0	0	1	0	0	2	1	0	1	1	2	1	0	2	4	0	0	1	0	0	0	0	0	2	1	0	0	2	1	0	4	5	3	5	5	5	5	4	5
1	2	1	2	1	0	3	0	1	0	1	0	0	1	0	0	2	1	0	2	0	1	0	0	1	6	0	0	0	0	0	1	0	0	1	0	0	0	2	1	0	3	4	4	3	4	4	5	4	4
1	2	1	1	0	0	1	0	0	0	2	1	0	1	0	0	2	1	0	1	0	1	0	0	1	4	0	0	1	0	0	0	0	0	1	0	0	0	2	1	0	2	1	2	2	2	3	3	3	2
1	2	1	1	0	0	1	0	0	0	1	0	0	1	0	0	3	0	1	1	0	1	0	0	1	3	0	1	0	0	0	0	0	0	1	0	0	0	2	1	0	4	2	5	5	4	4	5	4	5
1	1	0	1	0	0	1	0	0	0	1	0	0	2	1	0	3	0	1	2	0	1	0	0	2	1	0	0	0	0	1	0	0	0	1	0	0	0	7	0	1	5	5	5	5	5	5	5	5	5
1	1	0	2	1	0	3	0	1	0	1	0	0	2	1	0	3	0	1	2	0	2	1	0	1	3	0	1	0	0	0	0	0	0	1	0	0	0	7	0	1	5	5	5	5	5	5	5	5	5
1	2	1	1	0	0	2	1	0	0	1	0	0	1	0	0	2	1	0	1	0	2	1	0	4	2	1	0	0	0	0	0	0	0	1	0	0	0	2	1	0	5	5	5	5	5	5	5	5	5
1	2	1	1	0	0	1	0	0	0	1	0	0	1	0	0	3	0	1	1	0	2	1	0	1	2	1	0	0	0	0	0	0	0	1	0	0	0	2	1	0	4	5	5	5	5	5	5	5	4
1	2	1	3	1	0	4	0	0	1	2	1	0	1	0	0	3	0	1	3	1	2	1	0	2	7	0	0	0	0	0	0	1	0	1	0	0	0	7	0	1	3	3	3	3	3	3	3	3	4
1	1	0	3	1	0	4	0	0	1	1	0	0	2	1	0	2	1	0	3	1	2	1	0	2	7	0	0	0	0	0	0	1	0	1	0	0	0	7	0	1	3	3	3	3	3	3	3	3	3
1	1	0	1	0	0	2	1	0	0	1	0	0	1	0	0	2	1	0	3	0	1	0	0	1	3	0	1	0	0	0	0	0	0	1	0	0	0	7	0	1	5	5	5	5	5	5	5	5	5
1	2	1	1	0	0	1	0	0	0	1	0	0	1	0	0	3	0	1	1	0	1	0	0	1	2	1	0	0	0	0	0	0	0	1	0	0	0	2	1	0	5	4	4	4	3	3	4	4	4
1	2	1	2	1	0	3	0	1	0	1	0	0	1	0	0	3	0	1	2	1	2	1	0	4	7	0	0	0	0	0	0	1	0	1	0	0	0	2	1	0	4	5	5	4	3	3	5	5	4
1	1	0	1	0	0	1	0	0	0	1	0	0	2	1	0	3	0	1	2	0	1	0	0	1	2	1	0	0	0	0	0	0	0	1	0	0	0	7	0	1	4	5	5	5	5	5	5	5	5
1	2	1	2	1	0	3	0	1	0	1	0	0	1	0	0	2	1	0	3	1	1	0	0	1	7	0	0	0	0	0	0	1	0	1	0	0	0	7	0	1	4	3	5	4	4	3	4	4	5
1	2	1	1	0	0	1	0	0	0	1	0	0	1	0	0	2	1	0	2	1	1	0	0	2	6	0	0	0	0	0	1	0	0	1	0	0	0	2	1	0	3	4	4	4	4	4	4	4	4
1	2	1	4	0	1	3	0	1	0	1	0	0	1	0	0	2	1	0	3	1	1	0	0	1	3	0	1	0	0	0	0	0	0	4	0	0	1	7	0	1	2	4	3	4	5	3	5	2	5
1	2	1	2	1	0	2	1	0	0	1	0	0	1	0	0	2	1	0	2	1	2	1	0	1	5	0	0	0	1	0	0	0	0	1	0	0	0	7	0	1	5	3	3	3	3	3	3	3	3
1	2	1	1	0	0	2	1	0	0	1	0	0	1	0	0	2	1	0	2	1	3	0	1	1	6	0	0	0	0	0	1	0	0	1	0	0	0	7	0	1	5	4	5	5	4	5	4	4	5
1	2	1	1	0	0	1	0	0	0	1	0	0	2	1	0	2	1	0	1	0	1	0	0	2	6	0	0	0	0	0	1	0	0	1	0	0	0	1	0	0	1	2	2	2	1	2	1	1	2
1	2	1	1	0	0	2	1	0	0	1	0	0	1	0	0	2	1	0	2	0	1	0	0	1	2	1	0	0	0	0	0	0	0	1	0	0	0	2	1	0	4	2	5	4	5	4	4	5	2
1	2	1	2	1	0	3	0	1	0	1	0	0	2	1	0	2	1	0	1	1	1	0	0	1	4	0	0	1	0	0	0	0	0	1	0	0	0	7	0	1	4	4	4	5	5	5	5	5	5
1	1	0	1	0	0	1	0	0	0	1	0	0	2	1	0	3	0	1	3	1	1	0	0	1	6	0	0	0	0	0	1	0	0	1	0	0	0	7	0	1	1	1	2	2	2	2	2	4	4
1	2	1	4	0	1	3	0	1	0	1	0	0	1	0	0	2	1	0	3	1	1	0	0	1	4	0	0	1	0	0	0	0	0	1	0	0	0	7	0	1	3	4	4	5	5	4	4	4	4
1	2	1	1	0	0	1	0	0	0	1	0	0	2	1	0	3	0	1	2	1	1	0	0	2	2	1	0	0	0	0	0	0	0	1	0	0	0	2	1	0	4	4	5	5	5	5	4	4	4
1	2	1	2	1	0	2	1	0	0	2	1	0	1	0	0	2	1	0	3	1	1	0	0	2	2	1	0	0	0	0	0	0	0	1	0	0	0	7	0	1	5	4	5	4	2	5	4	5	4
1	2	1	4	0	1	4	0	0	1	1	0	0	1	0	0	3	0	1	2	1	2	1	0	1	7	0	0	0	0	0	0	1	0	4	0	0	1	2	1	0	4	5	4	4	5	4	4	4	4
1	2	1	4	0	1	4	0	0	1	1	0	0	2	1	0	2	1	0	2	1	2	1	0	1	4	0	0	1	0	0	0	0	0	2	1	0	0	2	1	0	3	5	5	5	4	3	3	3	4
1	2	1	2	1	0	3	0	1	0	1	0	0	2	1	0	2	1	0	1	0	1	0	0	2	8	0	0	0	0	0	0	0	1	1	0	0	0	7	0	1	5	5	3	3	5	5	5	5	5
1	2	1	1	0	0	1	0	0	0	1	0	0	2	1	0	3	0	1	1	0	1	0	0	1	6	0	0	0	0	0	1	0	0	1	0	0	0	1	0	0	1	5	5	2	5	3	5	5	3
1	2	1	1	0	0	2	1	0	0	1	0	0	1	0	0	3	0	1	3	0	1	0	0	2	5	0	0	0	1	0	0	0	0	1	0	0	0	7	0	1	5	4	5	5	4	4	5	5	5
1	2	1	1	0	0	2	1	0	0	2	1	0	1	0	0	2	1	0	1	0	1	0	0	1	5	0	0	0	1	0	0	0	0	1	0	0	0	7	0	1	5	5	5	3	4	3	4	4	4
1	2	1	1	0	0	2	1	0	0	1	0	0	2	1	0	3	0	1	3	0	1	0	0	1	3	0	1	0	0	0	0	0	0	1	0	0	0	7	0	1	4	4	4	4	3	4	3	3	3
1	1	0	1	0	0	2	1	0	0	1	0	0	1	0	0	2	1	0	2	0	1	0	0	2	3	0	1	0	0	0	0	0	0	1	0	0	0	7	0	1	2	2	1	1	1	2	2	1	1
1	2	1	1	0	0	1	0	0	0	2	1	0	1	0	0	2	1	0	2	0	1	0	0	1	2	1	0	0	0	0	0	0	0	1	0	0	0	7	0	1	5	4	3	5	3	3	4	4	5
1	2	1	1	0	0	2	1	0	0	1	0	0	2	1	0	2	1	0	2	1	1	0	0	4	7	0	0	0	0	0	0	1	0	1	0	0	0	1	0	0	5	5	5	3	4	4	5	5	5
1	2	1	2	1	0	3	0	1	0	2	1	0	1	0	0	2	1	0	2	0	1	0	0	4	7	0	0	0	0	0	0	1	0	1	0	0	0	2	1	0	3	5	3	4	3	3	3	3	3
1	2	1	2	1	0	3	0	1	0	2	1	0	1	0	0	3	0	1	2	0	1	0	0	4	7	0	0	0	0	0	0	1	0	1	0	0	0	2	1	0	3	4	3	5	4	4	4	4	3
1	2	1	1	0	0	3	0	1	0	1	0	0	1	0	0	2	1	0	2	0	1	0	0	3	2	1	0	0	0	0	0	0	0	3	0	1	0	7	0	1	4	4	4	3	3	3	3	3	3
1	2	1	3	1	0	3	0	1	0	1	0	0	2	1	0	3	0	1	3	1	1	0	0	2	2	1	0	0	0	0	0	0	0	1	0	0	0	7	0	1	5	4	5	4	5	4	5	5	5
1	2	1	1	0	0	2	1	0	0	1	0	0	2	1	0	2	1	0	2	0	1	0	0	1	2	1	0	0	0	0	0	0	0	1	0	0	0	2	1	0	4	4	5	5	4	4	4	4	5
1	2	1	4	0	1	4	0	0	1	1	0	0	2	1	0	2	1	0	1	1	1	0	0	1	4	0	0	1	0	0	0	0	0	2	1	0	0	2	1	0	5	5	5	5	5	5	5	5	5
1	2	1	4	0	1	4	0	0	1	1	0	0	2	1	0	2	1	0	2	1	2	1	0	1	3	0	1	0	0	0	0	0	0	2	1	0	0	7	0	1	4	5	4	4	4	5	4	4	5
1	2	1	2	1	0	2	1	0	0	1	0	0	1	0	0	2	1	0	2	0	1	0	0	1	7	0	0	0	0	0	0	1	0	1	0	0	0	7	0	1	3	4	4	3	3	5	4	4	3
1	1	0	2	1	0	3	0	1	0	1	0	0	1	0	0	2	1	0	1	0	1	0	0	2	4	0	0	1	0	0	0	0	0	2	1	0	0	7	0	1	3	3	4	4	4	4	5	5	4
1	2	1	1	0	0	2	1	0	0	2	1	0	1	0	0	2	1	0	2	0	2	1	0	2	5	0	0	0	1	0	0	0	0	3	0	1	0	7	0	1	4	4	4	4	4	4	4	4	4
1	1	0	3	1	0	3	0	1	0	1	0	0	2	1	0	3	0	1	2	0	2	1	0	4	2	1	0	0	0	0	0	0	0	1	0	0	0	7	0	1	5	5	5	5	5	5	5	5	5
1	2	1	1	0	0	1	0	0	0	1	0	0	1	0	0	2	1	0	2	0	2	1	0	2	2	1	0	0	0	0	0	0	0	3	0	1	0	7	0	1	5	5	5	5	4	4	4	5	5
1	2	1	1	0	0	1	0	0	0	1	0	0	1	0	0	2	1	0	3	1	1	0	0	1	6	0	0	0	0	0	1	0	0	1	0	0	0	7	0	1	4	4	4	2	4	5	5	4	4
1	2	1	1	0	0	1	0	0	0	1	0	0	2	1	0	3	0	1	3	0	1	0	0	2	3	0	1	0	0	0	0	0	0	2	1	0	0	7	0	1	3	5	3	3	4	4	4	4	4
1	2	1	1	0	0	1	0	0	0	1	0	0	2	1	0	3	0	1	1	1	1	0	0	3	2	1	0	0	0	0	0	0	0	1	0	0	0	2	1	0	5	4	5	5	5	5	5	5	5
1	1	0	1	0	0	1	0	0	0	1	0	0	1	0	0	3	0	1	1	1	1	0	0	2	2	1	0	0	0	0	0	0	0	1	0	0	0	2	1	0	4	4	4	4	4	5	4	4	5
1	2	1	1	0	0	2	1	0	0	1	0	0	1	0	0	3	0	1	2	1	1	0	0	2	2	1	0	0	0	0	0	0	0	1	0	0	0	2	1	0	5	4	4	5	5	5	5	5	5
1	2	1	1	0	0	1	0	0	0	1	0	0	2	1	0	2	1	0	2	1	1	0	0	1	2	1	0	0	0	0	0	0	0	1	0	0	0	7	0	1	5	4	2	4	4	2	5	4	4
1	2	1	3	1	0	3	0	1	0	1	0	0	2	1	0	2	1	0	2	1	1	0	0	3	2	1	0	0	0	0	0	0	0	3	0	1	0	7	0	1	4	4	4	4	4	3	4	3	4
1	2	1	1	0	0	1	0	0	0	1	0	0	1	0	0	3	0	1	1	1	2	1	0	2	8	0	0	0	0	0	0	0	1	1	0	0	0	7	0	1	3	3	3	3	3	3	3	3	3
1	1	0	3	1	0	3	0	1	0	1	0	0	2	1	0	3	0	1	2	1	2	1	0	3	2	1	0	0	0	0	0	0	0	1	0	0	0	1	0	0	5	4	5	5	5	5	5	5	5
1	1	0	1	0	0	1	0	0	0	1	0	0	1	0	0	2	1	0	1	0	1	0	0	1	7	0	0	0	0	0	0	1	0	4	0	0	1	2	1	0	4	5	4	5	5	5	5	5	4
1	2	1	1	0	0	1	0	0	0	2	1	0	1	0	0	2	1	0	1	0	1	0	0	2	6	0	0	0	0	0	1	0	0	1	0	0	0	1	0	0	1	4	1	2	1	1	2	1	2
1	2	1	1	0	0	1	0	0	0	2	1	0	1	0	0	3	0	1	1	0	1	0	0	1	6	0	0	0	0	0	1	0	0	1	0	0	0	7	0	1	5	5	5	5	5	5	5	5	5
1	2	1	1	0	0	1	0	0	0	1	0	0	2	1	0	3	0	1	1	0	1	0	0	1	2	1	0	0	0	0	0	0	0	1	0	0	0	7	0	1	4	4	3	4	4	5	3	3	3
1	2	1	2	1	0	2	1	0	0	1	0	0	2	1	0	2	1	0	2	0	1	0	0	3	1	0	0	0	0	1	0	0	0	1	0	0	0	7	0	1	5	4	3	3	5	3	3	3	3
1	2	1	3	1	0	3	0	1	0	1	0	0	2	1	0	2	1	0	2	0	2	1	0	2	8	0	0	0	0	0	0	0	1	1	0	0	0	7	0	1	4	4	4	4	4	4	4	5	4
1	1	0	2	1	0	2	1	0	0	2	1	0	1	0	0	3	0	1	1	1	1	0	0	1	3	0	1	0	0	0	0	0	0	1	0	0	0	7	0	1	1	2	1	2	1	2	2	1	1
1	2	1	1	0	0	2	1	0	0	1	0	0	2	1	0	2	1	0	2	1	1	0	0	1	2	1	0	0	0	0	0	0	0	1	0	0	0	2	1	0	5	3	4	3	5	4	4	4	3
1	1	0	4	0	1	3	0	1	0	1	0	0	2	1	0	3	0	1	4	1	2	1	0	2	7	0	0	0	0	0	0	1	0	3	0	1	0	7	0	1	5	5	5	3	2	5	2	5	5
1	2	1	2	1	0	2	1	0	0	2	1	0	1	0	0	2	1	0	2	1	1	0	0	1	5	0	0	0	1	0	0	0	0	4	0	0	1	7	0	1	1	2	1	2	1	2	2	1	1
1	1	0	1	0	0	2	1	0	0	1	0	0	2	1	0	2	1	0	1	1	1	0	0	2	2	1	0	0	0	0	0	0	0	1	0	0	0	7	0	1	5	3	3	3	3	3	3	3	3
1	2	1	3	1	0	3	0	1	0	1	0	0	1	0	0	2	1	0	3	1	2	1	0	2	1	0	0	0	0	1	0	0	0	3	0	1	0	7	0	1	5	5	5	5	5	5	5	5	5
1	2	1	1	0	0	2	1	0	0	2	1	0	1	0	0	2	1	0	2	0	1	0	0	1	6	0	0	0	0	0	1	0	0	1	0	0	0	7	0	1	5	5	5	5	5	5	5	5	5
1	2	1	1	0	0	1	0	0	0	1	0	0	1	0	0	2	1	0	1	0	1	0	0	2	4	0	0	1	0	0	0	0	0	1	0	0	0	7	0	1	4	4	4	4	4	4	4	4	4
1	1	0	4	0	1	4	0	0	1	1	0	0	1	0	0	3	0	1	2	0	2	1	0	2	8	0	0	0	0	0	0	0	1	3	0	1	0	7	0	1	4	5	4	5	4	5	4	4	4
1	2	1	1	0	0	2	1	0	0	1	0	0	1	0	0	2	1	0	2	0	2	1	0	4	3	0	1	0	0	0	0	0	0	3	0	1	0	7	0	1	4	3	4	4	4	5	5	5	4
1	2	1	1	0	0	2	1	0	0	2	1	0	1	0	0	2	1	0	2	0	2	1	0	4	3	0	1	0	0	0	0	0	0	3	0	1	0	7	0	1	3	3	4	4	4	4	4	4	4
1	2	1	2	1	0	3	0	1	0	3	0	1	1	0	0	2	1	0	2	0	1	0	0	1	5	0	0	0	1	0	0	0	0	1	0	0	0	7	0	1	3	4	3	4	4	5	5	5	4
1	2	1	4	0	1	4	0	0	1	2	1	0	1	0	0	2	1	0	1	0	2	1	0	1	7	0	0	0	0	0	0	1	0	2	1	0	0	2	1	0	5	4	5	5	5	5	5	5	5
1	2	1	1	0	0	1	0	0	0	1	0	0	2	1	0	2	1	0	1	0	1	0	0	3	3	0	1	0	0	0	0	0	0	1	0	0	0	7	0	1	4	3	3	3	3	5	4	5	3
1	2	1	2	1	0	1	0	0	0	1	0	0	1	0	0	3	0	1	3	0	1	0	0	4	5	0	0	0	1	0	0	0	0	1	0	0	0	7	0	1	2	1	2	1	2	1	5	1	1
1	2	1	1	0	0	1	0	0	0	1	0	0	1	0	0	2	1	0	2	1	1	0	0	2	8	0	0	0	0	0	0	0	1	3	0	1	0	2	1	0	5	3	4	1	3	2	5	5	3
1	2	1	2	1	0	2	1	0	0	3	0	1	1	0	0	2	1	0	2	1	1	0	0	1	6	0	0	0	0	0	1	0	0	1	0	0	0	1	0	0	5	4	4	5	4	4	4	4	4
1	2	1	3	1	0	3	0	1	0	1	0	0	2	1	0	2	1	0	2	1	1	0	0	1	6	0	0	0	0	0	1	0	0	1	0	0	0	7	0	1	4	3	4	5	4	4	4	4	3
1	2	1	1	0	0	2	1	0	0	2	1	0	1	0	0	2	1	0	2	1	1	0	0	1	3	0	1	0	0	0	0	0	0	1	0	0	0	7	0	1	3	5	3	5	4	5	3	4	5
1	2	1	3	1	0	1	0	0	0	1	0	0	2	1	0	2	1	0	2	1	1	0	0	1	3	0	1	0	0	0	0	0	0	4	0	0	1	7	0	1	5	4	5	5	5	5	5	5	5
1	2	1	1	0	0	1	0	0	0	1	0	0	2	1	0	3	0	1	2	1	1	0	0	3	2	1	0	0	0	0	0	0	0	1	0	0	0	7	0	1	5	5	5	5	5	5	5	5	3
1	2	1	2	1	0	2	1	0	0	1	0	0	2	1	0	2	1	0	1	1	1	0	0	1	1	0	0	0	0	1	0	0	0	1	0	0	0	7	0	1	5	5	5	5	5	5	5	5	5
1	2	1	1	0	0	2	1	0	0	1	0	0	1	0	0	2	1	0	2	1	2	1	0	1	6	0	0	0	0	0	1	0	0	2	1	0	0	2	1	0	5	5	3	3	5	3	3	3	3
1	2	1	1	0	0	2	1	0	0	1	0	0	1	0	0	2	1	0	2	1	2	1	0	2	6	0	0	0	0	0	1	0	0	3	0	1	0	2	1	0	5	5	5	5	5	5	5	5	5
1	2	1	4	0	1	4	0	0	1	2	1	0	1	0	0	2	1	0	2	1	2	1	0	2	6	0	0	0	0	0	1	0	0	1	0	0	0	7	0	1	4	3	3	4	4	3	4	4	4
1	2	1	2	1	0	3	0	1	0	1	0	0	1	0	0	2	1	0	2	1	2	1	0	1	5	0	0	0	1	0	0	0	0	1	0	0	0	7	0	1	4	5	4	5	4	4	4	4	4
1	2	1	2	1	0	2	1	0	0	2	1	0	1	0	0	3	0	1	3	1	2	1	0	1	2	1	0	0	0	0	0	0	0	2	1	0	0	7	0	1	5	4	3	4	3	4	4	4	4
1	2	1	3	1	0	3	0	1	0	1	0	0	2	1	0	3	0	1	2	1	2	1	0	2	2	1	0	0	0	0	0	0	0	1	0	0	0	7	0	1	4	4	3	5	5	5	2	5	4
1	2	1	1	0	0	1	0	0	0	1	0	0	1	0	0	3	0	1	1	0	1	0	0	4	7	0	0	0	0	0	0	1	0	1	0	0	0	2	1	0	5	4	4	2	5	5	5	4	4
1	2	1	1	0	0	1	0	0	0	1	0	0	1	0	0	2	1	0	1	0	1	0	0	1	2	1	0	0	0	0	0	0	0	2	1	0	0	7	0	1	3	4	4	3	4	3	4	3	3
1	2	1	3	1	0	3	0	1	0	1	0	0	2	1	0	2	1	0	3	0	2	1	0	1	2	1	0	0	0	0	0	0	0	3	0	1	0	7	0	1	4	3	3	5	3	3	3	3	3
1	1	0	3	1	0	3	0	1	0	1	0	0	2	1	0	2	1	0	2	1	1	0	0	3	2	1	0	0	0	0	0	0	0	2	1	0	0	2	1	0	3	3	5	3	4	4	4	4	3
1	2	1	1	0	0	2	1	0	0	1	0	0	2	1	0	2	1	0	2	0	1	0	0	2	7	0	0	0	0	0	0	1	0	1	0	0	0	2	1	0	3	3	3	3	4	4	4	4	4
1	2	1	2	1	0	3	0	1	0	1	0	0	2	1	0	3	0	1	1	0	1	0	0	1	7	0	0	0	0	0	0	1	0	1	0	0	0	7	0	1	5	5	5	4	5	3	3	3	4
1	2	1	1	0	0	1	0	0	0	1	0	0	2	1	0	2	1	0	1	0	1	0	0	2	4	0	0	1	0	0	0	0	0	3	0	1	0	7	0	1	4	4	5	4	4	4	4	4	4
1	2	1	1	0	0	2	1	0	0	2	1	0	1	0	0	2	1	0	2	0	1	0	0	1	2	1	0	0	0	0	0	0	0	2	1	0	0	7	0	1	4	5	5	5	5	5	4	4	5
1	1	0	1	0	0	2	1	0	0	2	1	0	1	0	0	2	1	0	2	1	2	1	0	3	2	1	0	0	0	0	0	0	0	1	0	0	0	7	0	1	3	4	4	4	3	4	3	3	3
1	2	1	2	1	0	3	0	1	0	3	0	1	1	0	0	2	1	0	3	1	2	1	0	2	2	1	0	0	0	0	0	0	0	1	0	0	0	7	0	1	4	5	5	4	4	4	4	4	5
1	2	1	1	0	0	2	1	0	0	1	0	0	2	1	0	2	1	0	2	0	1	0	0	1	2	1	0	0	0	0	0	0	0	2	1	0	0	2	1	0	4	4	4	4	4	4	4	4	4
1	2	1	1	0	0	1	0	0	0	1	0	0	2	1	0	3	0	1	2	0	1	0	0	1	2	1	0	0	0	0	0	0	0	1	0	0	0	7	0	1	5	5	4	5	4	4	4	5	4
1	2	1	2	1	0	3	0	1	0	1	0	0	1	0	0	2	1	0	1	0	2	1	0	2	3	0	1	0	0	0	0	0	0	1	0	0	0	1	0	0	4	3	4	3	5	5	5	3	4
1	2	1	1	0	0	1	0	0	0	1	0	0	1	0	0	3	0	1	2	1	1	0	0	1	8	0	0	0	0	0	0	0	1	1	0	0	0	7	0	1	3	4	4	5	4	4	4	4	3
1	2	1	1	0	0	1	0	0	0	2	1	0	1	0	0	3	0	1	1	1	1	0	0	3	3	0	1	0	0	0	0	0	0	1	0	0	0	2	1	0	4	3	4	5	4	4	4	4	3
1	1	0	1	0	0	1	0	0	0	1	0	0	2	1	0	3	0	1	2	1	1	0	0	1	2	1	0	0	0	0	0	0	0	2	1	0	0	2	1	0	3	5	5	5	3	3	3	3	3
1	2	1	1	0	0	1	0	0	0	1	0	0	2	1	0	3	0	1	1	1	1	0	0	2	2	1	0	0	0	0	0	0	0	1	0	0	0	2	1	0	4	5	5	5	5	5	5	5	4
1	2	1	2	1	0	2	1	0	0	1	0	0	1	0	0	2	1	0	2	0	1	0	0	1	6	0	0	0	0	0	1	0	0	1	0	0	0	7	0	1	3	5	5	5	5	5	5	5	5
1	2	1	1	0	0	2	1	0	0	3	0	1	1	0	0	3	0	1	1	0	1	0	0	3	4	0	0	1	0	0	0	0	0	2	1	0	0	2	1	0	3	4	3	3	4	3	4	3	4
1	2	1	1	0	0	1	0	0	0	1	0	0	2	1	0	2	1	0	2	0	1	0	0	3	4	0	0	1	0	0	0	0	0	1	0	0	0	7	0	1	5	5	3	5	5	5	5	5	5
1	2	1	2	1	0	2	1	0	0	1	0	0	1	0	0	2	1	0	2	0	1	0	0	1	3	0	1	0	0	0	0	0	0	3	0	1	0	7	0	1	4	4	5	3	4	4	5	4	3
1	2	1	2	1	0	2	1	0	0	1	0	0	1	0	0	2	1	0	2	0	1	0	0	1	3	0	1	0	0	0	0	0	0	1	0	0	0	7	0	1	4	5	5	4	4	4	4	5	5
1	2	1	1	0	0	2	1	0	0	1	0	0	2	1	0	2	1	0	1	0	1	0	0	1	2	1	0	0	0	0	0	0	0	1	0	0	0	2	1	0	5	4	5	5	5	5	5	5	5
1	2	1	1	0	0	1	0	0	0	1	0	0	2	1	0	2	1	0	1	0	1	0	0	1	2	1	0	0	0	0	0	0	0	2	1	0	0	2	1	0	5	5	4	4	5	4	5	3	4
1	2	1	1	0	0	2	1	0	0	1	0	0	2	1	0	3	0	1	2	0	1	0	0	2	1	0	0	0	0	1	0	0	0	1	0	0	0	7	0	1	3	4	3	3	4	4	3	3	5
1	2	1	3	1	0	3	0	1	0	1	0	0	2	1	0	2	1	0	3	0	1	0	0	1	1	0	0	0	0	1	0	0	0	1	0	0	0	7	0	1	4	4	4	4	4	4	4	4	4
1	1	0	4	0	1	4	0	0	1	1	0	0	1	0	0	2	1	0	1	0	2	1	0	2	7	0	0	0	0	0	0	1	0	1	0	0	0	2	1	0	5	5	5	5	5	5	5	5	5
1	2	1	4	0	1	3	0	1	0	2	1	0	1	0	0	2	1	0	2	0	2	1	0	2	7	0	0	0	0	0	0	1	0	2	1	0	0	2	1	0	4	5	4	5	4	4	4	4	5
1	2	1	4	0	1	3	0	1	0	1	0	0	2	1	0	3	0	1	2	0	2	1	0	2	5	0	0	0	1	0	0	0	0	3	0	1	0	7	0	1	3	5	5	3	5	3	5	5	5
1	2	1	1	0	0	1	0	0	0	2	1	0	1	0	0	2	1	0	1	0	2	1	0	2	4	0	0	1	0	0	0	0	0	3	0	1	0	2	1	0	5	4	5	4	4	5	4	5	4
1	2	1	1	0	0	2	1	0	0	1	0	0	2	1	0	3	0	1	2	0	2	1	0	2	2	1	0	0	0	0	0	0	0	1	0	0	0	7	0	1	2	2	5	2	5	5	2	5	5
1	2	1	1	0	0	1	0	0	0	1	0	0	1	0	0	2	1	0	2	1	1	0	0	2	1	0	0	0	0	1	0	0	0	4	0	0	1	7	0	1	4	4	5	4	5	5	4	5	4
1	2	1	1	0	0	1	0	0	0	3	0	1	1	0	0	2	1	0	2	1	3	0	1	1	2	1	0	0	0	0	0	0	0	1	0	0	0	7	0	1	5	5	5	5	5	5	5	5	5
1	2	1	1	0	0	1	0	0	0	1	0	0	2	1	0	2	1	0	1	0	1	0	0	2	6	0	0	0	0	0	1	0	0	3	0	1	0	2	1	0	4	4	4	4	4	4	4	4	4
1	2	1	1	0	0	1	0	0	0	1	0	0	1	0	0	2	1	0	1	1	1	0	0	1	3	0	1	0	0	0	0	0	0	3	0	1	0	7	0	1	3	4	3	3	4	3	4	4	4
1	2	1	4	0	1	3	0	1	0	1	0	0	2	1	0	2	1	0	2	1	2	1	0	1	7	0	0	0	0	0	0	1	0	3	0	1	0	7	0	1	2	5	5	5	2	1	4	3	3
1	2	1	1	0	0	2	1	0	0	2	1	0	1	0	0	3	0	1	1	0	1	0	0	1	7	0	0	0	0	0	0	1	0	1	0	0	0	2	1	0	5	5	4	4	4	4	5	4	4
1	2	1	1	0	0	1	0	0	0	1	0	0	2	1	0	2	1	0	1	0	1	0	0	2	4	0	0	1	0	0	0	0	0	3	0	1	0	7	0	1	1	1	1	1	2	2	1	3	1
1	2	1	2	1	0	2	1	0	0	1	0	0	2	1	0	3	0	1	2	0	1	0	0	1	2	1	0	0	0	0	0	0	0	1	0	0	0	7	0	1	4	4	4	5	4	5	4	5	4
1	2	1	1	0	0	2	1	0	0	1	0	0	1	0	0	2	1	0	3	0	1	0	0	2	2	1	0	0	0	0	0	0	0	1	0	0	0	7	0	1	5	5	3	5	5	5	4	4	5
1	2	1	4	0	1	4	0	0	1	1	0	0	2	1	0	2	1	0	2	0	2	1	0	2	6	0	0	0	0	0	1	0	0	1	0	0	0	2	1	0	4	4	5	4	5	4	4	5	4
1	1	0	1	0	0	1	0	0	0	1	0	0	2	1	0	2	1	0	1	0	2	1	0	1	6	0	0	0	0	0	1	0	0	3	0	1	0	2	1	0	4	3	3	4	4	3	4	4	4
1	2	1	4	0	1	4	0	0	1	1	0	0	2	1	0	3	0	1	4	0	2	1	0	4	4	0	0	1	0	0	0	0	0	2	1	0	0	2	1	0	3	3	3	4	3	3	3	3	3
1	2	1	4	0	1	4	0	0	1	2	1	0	2	1	0	3	0	1	3	0	2	1	0	1	3	0	1	0	0	0	0	0	0	1	0	0	0	7	0	1	1	2	1	1	2	3	1	3	2
1	2	1	3	1	0	3	0	1	0	2	1	0	1	0	0	3	0	1	1	0	1	0	0	1	2	1	0	0	0	0	0	0	0	1	0	0	0	1	0	0	4	5	4	5	3	3	4	4	3
1	2	1	3	1	0	3	0	1	0	1	0	0	2	1	0	2	1	0	4	1	1	0	0	4	3	0	1	0	0	0	0	0	0	1	0	0	0	7	0	1	3	3	4	3	5	4	3	3	4
1	2	1	1	0	0	1	0	0	0	1	0	0	2	1	0	2	1	0	2	1	1	0	0	1	5	0	0	0	1	0	0	0	0	1	0	0	0	7	0	1	4	5	5	5	4	4	4	4	5
1	1	0	2	1	0	3	0	1	0	1	0	0	2	1	0	3	0	1	3	1	1	0	0	3	2	1	0	0	0	0	0	0	0	1	0	0	0	2	1	0	5	5	5	5	5	5	5	5	3
1	2	1	4	0	1	4	0	0	1	1	0	0	1	0	0	3	0	1	3	1	2	1	0	1	7	0	0	0	0	0	0	1	0	4	0	0	1	2	1	0	4	4	4	3	4	4	4	4	4
1	2	1	1	0	0	1	0	0	0	1	0	0	1	0	0	2	1	0	2	1	1	0	0	2	2	1	0	0	0	0	0	0	0	1	0	0	0	1	0	0	5	5	5	5	5	5	5	5	5
1	2	1	2	1	0	2	1	0	0	1	0	0	1	0	0	2	1	0	2	1	2	1	0	3	2	1	0	0	0	0	0	0	0	1	0	0	0	7	0	1	4	4	4	4	4	4	4	4	4
1	1	0	4	0	1	4	0	0	1	1	0	0	2	1	0	2	1	0	2	0	1	0	0	3	7	0	0	0	0	0	0	1	0	1	0	0	0	7	0	1	3	4	3	3	5	5	5	5	3
1	2	1	1	0	0	1	0	0	0	1	0	0	2	1	0	3	0	1	1	0	1	0	0	2	4	0	0	1	0	0	0	0	0	2	1	0	0	2	1	0	3	3	5	5	5	4	4	3	3
1	2	1	1	0	0	1	0	0	0	1	0	0	2	1	0	3	0	1	1	0	1	0	0	1	4	0	0	1	0	0	0	0	0	2	1	0	0	7	0	1	4	4	5	4	1	5	1	2	4
1	1	0	1	0	0	1	0	0	0	1	0	0	2	1	0	3	0	1	1	0	1	0	0	2	3	0	1	0	0	0	0	0	0	1	0	0	0	2	1	0	5	5	4	5	2	2	4	5	5
1	2	1	2	1	0	2	1	0	0	1	0	0	2	1	0	2	1	0	3	0	1	0	0	1	3	0	1	0	0	0	0	0	0	1	0	0	0	7	0	1	5	5	5	5	2	4	2	5	2
1	1	0	2	1	0	2	1	0	0	1	0	0	2	1	0	3	0	1	1	0	1	0	0	2	2	1	0	0	0	0	0	0	0	1	0	0	0	7	0	1	5	3	4	5	3	3	3	3	4
1	2	1	1	0	0	1	0	0	0	1	0	0	2	1	0	2	1	0	1	0	1	0	0	1	2	1	0	0	0	0	0	0	0	3	0	1	0	7	0	1	4	3	3	3	3	3	3	3	4
1	2	1	1	0	0	1	0	0	0	2	1	0	1	0	0	3	0	1	1	0	1	0	0	1	2	1	0	0	0	0	0	0	0	3	0	1	0	7	0	1	4	2	4	2	3	3	4	2	2
1	2	1	4	0	1	4	0	0	1	2	1	0	1	0	0	2	1	0	2	0	2	1	0	2	6	0	0	0	0	0	1	0	0	3	0	1	0	7	0	1	4	3	4	5	5	4	5	5	4
1	2	1	3	1	0	3	0	1	0	3	0	1	1	0	0	2	1	0	2	0	2	1	0	1	3	0	1	0	0	0	0	0	0	2	1	0	0	2	1	0	5	5	5	3	4	4	4	3	4
1	2	1	4	0	1	4	0	0	1	2	1	0	1	0	0	2	1	0	1	0	3	0	1	1	4	0	0	1	0	0	0	0	0	3	0	1	0	7	0	1	4	4	4	3	4	4	4	4	4
1	2	1	1	0	0	2	1	0	0	1	0	0	1	0	0	2	1	0	2	1	1	0	0	1	2	1	0	0	0	0	0	0	0	4	0	0	1	7	0	1	5	5	5	5	4	4	4	5	5
1	1	0	4	0	1	4	0	0	1	1	0	0	1	0	0	3	0	1	2	0	1	0	0	1	2	1	0	0	0	0	0	0	0	1	0	0	0	2	1	0	3	5	3	4	3	3	3	3	3
1	2	1	2	1	0	2	1	0	0	1	0	0	1	0	0	2	1	0	3	0	2	1	0	3	3	0	1	0	0	0	0	0	0	4	0	0	1	7	0	1	5	5	5	5	5	5	5	5	3
1	2	1	2	1	0	2	1	0	0	1	0	0	2	1	0	3	0	1	2	0	2	1	0	1	2	1	0	0	0	0	0	0	0	1	0	0	0	7	0	1	3	3	3	3	3	3	3	3	3
1	2	1	3	1	0	2	1	0	0	2	1	0	1	0	0	2	1	0	3	1	2	1	0	4	2	1	0	0	0	0	0	0	0	1	0	0	0	7	0	1	5	4	5	5	5	4	5	4	5
1	2	1	1	0	0	1	0	0	0	2	1	0	1	0	0	2	1	0	2	0	1	0	0	2	6	0	0	0	0	0	1	0	0	1	0	0	0	7	0	1	5	5	4	4	5	5	1	4	3
1	2	1	1	0	0	2	1	0	0	1	0	0	1	0	0	3	0	1	1	0	1	0	0	3	4	0	0	1	0	0	0	0	0	1	0	0	0	1	0	0	3	3	4	4	4	3	3	3	4
1	2	1	3	1	0	3	0	1	0	2	1	0	1	0	0	3	0	1	1	0	2	1	0	4	3	0	1	0	0	0	0	0	0	1	0	0	0	2	1	0	1	1	2	1	2	1	2	1	2
1	2	1	2	1	0	3	0	1	0	1	0	0	2	1	0	3	0	1	3	0	1	0	0	2	2	1	0	0	0	0	0	0	0	1	0	0	0	7	0	1	3	4	4	4	3	3	4	3	3
1	2	1	2	1	0	2	1	0	0	1	0	0	2	1	0	2	1	0	2	1	1	0	0	1	8	0	0	0	0	0	0	0	1	1	0	0	0	7	0	1	5	3	5	3	5	5	3	3	4
1	2	1	2	1	0	2	1	0	0	2	1	0	1	0	0	3	0	1	1	1	1	0	0	2	5	0	0	0	1	0	0	0	0	1	0	0	0	7	0	1	1	3	1	2	1	1	2	1	4
1	2	1	2	1	0	2	1	0	0	1	0	0	1	0	0	3	0	1	1	1	1	0	0	2	2	1	0	0	0	0	0	0	0	1	0	0	0	7	0	1	5	5	5	4	5	5	5	5	5
1	2	1	1	0	0	1	0	0	0	1	0	0	1	0	0	2	1	0	1	1	1	0	0	2	1	0	0	0	0	1	0	0	0	4	0	0	1	7	0	1	4	4	3	3	3	3	3	3	3
1	1	0	4	0	1	4	0	0	1	1	0	0	1	0	0	3	0	1	2	1	2	1	0	1	7	0	0	0	0	0	0	1	0	2	1	0	0	2	1	0	3	5	3	5	3	3	5	4	5
1	2	1	4	0	1	2	1	0	0	1	0	0	1	0	0	2	1	0	4	1	2	1	0	3	8	0	0	0	0	0	0	0	1	4	0	0	1	7	0	1	5	5	3	3	5	5	5	5	4
1	1	0	4	0	1	4	0	0	1	1	0	0	2	1	0	3	0	1	4	1	2	1	0	3	3	0	1	0	0	0	0	0	0	1	0	0	0	7	0	1	5	5	5	5	4	4	4	4	3
1	2	1	4	0	1	4	0	0	1	1	0	0	1	0	0	2	1	0	2	1	2	1	0	2	2	1	0	0	0	0	0	0	0	1	0	0	0	7	0	1	5	5	3	3	3	4	4	4	3
1	2	1	1	0	0	1	0	0	0	1	0	0	1	0	0	2	1	0	1	0	1	0	0	1	6	0	0	0	0	0	1	0	0	1	0	0	0	2	1	0	3	4	4	4	4	3	3	3	3
1	1	0	1	0	0	1	0	0	0	1	0	0	1	0	0	2	1	0	1	0	1	0	0	1	4	0	0	1	0	0	0	0	0	2	1	0	0	7	0	1	4	5	3	3	4	3	3	3	3
1	2	1	1	0	0	2	1	0	0	1	0	0	2	1	0	3	0	1	2	0	1	0	0	1	4	0	0	1	0	0	0	0	0	3	0	1	0	7	0	1	3	2	1	1	2	1	2	1	4
1	1	0	1	0	0	2	1	0	0	1	0	0	1	0	0	2	1	0	2	0	1	0	0	2	2	1	0	0	0	0	0	0	0	1	0	0	0	7	0	1	3	4	4	4	4	4	4	3	4
1	2	1	1	0	0	2	1	0	0	1	0	0	1	0	0	3	0	1	2	0	1	0	0	2	2	1	0	0	0	0	0	0	0	1	0	0	0	7	0	1	5	5	5	5	5	5	5	5	5
1	2	1	1	0	0	1	0	0	0	1	0	0	2	1	0	3	0	1	1	0	1	0	0	2	1	0	0	0	0	1	0	0	0	1	0	0	0	7	0	1	5	5	4	5	5	4	3	4	4
1	2	1	4	0	1	4	0	0	1	2	1	0	1	0	0	2	1	0	2	0	2	1	0	1	4	0	0	1	0	0	0	0	0	1	0	0	0	7	0	1	5	4	2	5	5	2	1	5	5
1	2	1	2	1	0	2	1	0	0	1	0	0	2	1	0	2	1	0	3	0	2	1	0	4	2	1	0	0	0	0	0	0	0	1	0	0	0	2	1	0	3	5	4	4	4	5	4	5	3
1	2	1	1	0	0	1	0	0	0	1	0	0	2	1	0	3	0	1	1	1	1	0	0	3	2	1	0	0	0	0	0	0	0	1	0	0	0	2	1	0	5	5	5	5	5	5	5	5	5
1	2	1	1	0	0	1	0	0	0	1	0	0	2	1	0	3	0	1	1	1	1	0	0	3	2	1	0	0	0	0	0	0	0	1	0	0	0	2	1	0	4	3	5	4	5	5	5	5	5
1	2	1	3	1	0	4	0	0	1	1	0	0	2	1	0	3	0	1	1	1	2	1	0	2	3	0	1	0	0	0	0	0	0	1	0	0	0	7	0	1	1	2	1	2	1	2	1	2	2
1	2	1	1	0	0	2	1	0	0	1	0	0	1	0	0	2	1	0	2	1	2	1	0	1	3	0	1	0	0	0	0	0	0	1	0	0	0	7	0	1	4	4	4	4	3	4	4	4	4
1	2	1	1	0	0	1	0	0	0	2	1	0	1	0	0	2	1	0	1	0	1	0	0	2	5	0	0	0	1	0	0	0	0	3	0	1	0	7	0	1	3	3	4	4	4	4	4	4	4
1	2	1	1	0	0	2	1	0	0	2	1	0	1	0	0	3	0	1	2	0	1	0	0	2	2	1	0	0	0	0	0	0	0	1	0	0	0	7	0	1	5	5	3	3	3	5	4	3	3
1	2	1	2	1	0	3	0	1	0	1	0	0	1	0	0	2	1	0	2	1	2	1	0	1	5	0	0	0	1	0	0	0	0	1	0	0	0	7	0	1	3	5	3	5	5	4	4	3	4
1	2	1	4	0	1	4	0	0	1	1	0	0	1	0	0	2	1	0	2	1	2	1	0	2	4	0	0	1	0	0	0	0	0	2	1	0	0	2	1	0	5	5	5	5	3	3	4	3	3
1	2	1	2	1	0	2	1	0	0	3	0	1	1	0	0	2	1	0	2	1	2	1	0	1	3	0	1	0	0	0	0	0	0	3	0	1	0	7	0	1	3	5	5	5	5	4	5	3	5
1	2	1	1	0	0	1	0	0	0	2	1	0	2	1	0	2	1	0	1	0	1	0	0	2	2	1	0	0	0	0	0	0	0	1	0	0	0	7	0	1	3	5	3	3	3	3	3	3	3
1	2	1	2	1	0	2	1	0	0	2	1	0	2	1	0	3	0	1	3	1	1	0	0	2	1	0	0	0	0	1	0	0	0	1	0	0	0	7	0	1	4	3	3	3	4	3	4	3	3
1	2	1	3	1	0	4	0	0	1	3	0	1	3	0	1	2	1	0	2	1	2	1	0	2	2	1	0	0	0	0	0	0	0	2	1	0	0	2	1	0	3	5	5	4	4	5	3	4	5
1	2	1	4	0	1	3	0	1	0	1	0	0	1	0	0	2	1	0	1	0	1	0	0	1	3	0	1	0	0	0	0	0	0	3	0	1	0	7	0	1	5	5	3	5	3	3	3	3	3
1	2	1	4	0	1	4	0	0	1	3	0	1	1	0	0	2	1	0	1	0	2	1	0	1	6	0	0	0	0	0	1	0	0	1	0	0	0	2	1	0	3	3	3	4	3	4	3	4	2
1	2	1	2	1	0	2	1	0	0	2	1	0	1	0	0	2	1	0	3	0	2	1	0	1	2	1	0	0	0	0	0	0	0	3	0	1	0	7	0	1	3	5	4	5	5	5	5	5	4
1	1	0	2	1	0	3	0	1	0	1	0	0	1	0	0	3	0	1	3	0	2	1	0	3	2	1	0	0	0	0	0	0	0	1	0	0	0	7	0	1	3	4	3	3	4	4	4	4	4
1	2	1	1	0	0	2	1	0	0	2	1	0	1	0	0	2	1	0	2	0	2	1	0	2	2	1	0	0	0	0	0	0	0	1	0	0	0	7	0	1	4	4	4	4	3	3	3	3	3
1	2	1	1	0	0	3	0	1	0	1	0	0	2	1	0	2	1	0	2	0	2	1	0	3	2	1	0	0	0	0	0	0	0	3	0	1	0	7	0	1	3	4	4	4	4	1	1	4	2
1	2	1	4	0	1	4	0	0	1	2	1	0	1	0	0	3	0	1	2	1	2	1	0	2	3	0	1	0	0	0	0	0	0	3	0	1	0	7	0	1	3	3	3	3	3	5	3	3	3
1	2	1	4	0	1	4	0	0	1	1	0	0	1	0	0	2	1	0	2	1	2	1	0	2	3	0	1	0	0	0	0	0	0	3	0	1	0	7	0	1	4	5	4	5	3	4	3	3	3
1	2	1	1	0	0	1	0	0	0	1	0	0	1	0	0	2	1	0	1	0	1	0	0	1	2	1	0	0	0	0	0	0	0	2	1	0	0	2	1	0	4	4	4	4	3	3	3	4	3
1	2	1	1	0	0	2	1	0	0	1	0	0	1	0	0	3	0	1	3	1	1	0	0	1	7	0	0	0	0	0	0	1	0	1	0	0	0	2	1	0	4	3	4	4	3	3	3	3	3
1	2	1	2	1	0	3	0	1	0	2	1	0	1	0	0	3	0	1	1	1	1	0	0	3	8	0	0	0	0	0	0	0	1	1	0	0	0	7	0	1	1	2	2	1	1	3	2	3	2
1	2	1	1	0	0	1	0	0	0	1	0	0	2	1	0	3	0	1	1	1	1	0	0	1	6	0	0	0	0	0	1	0	0	2	1	0	0	7	0	1	5	4	5	3	5	3	4	3	4
1	2	1	2	1	0	2	1	0	0	1	0	0	2	1	0	3	0	1	1	1	1	0	0	2	3	0	1	0	0	0	0	0	0	1	0	0	0	7	0	1	4	4	4	4	4	3	3	3	3
1	2	1	2	1	0	3	0	1	0	1	0	0	1	0	0	2	1	0	2	1	1	0	0	2	2	1	0	0	0	0	0	0	0	1	0	0	0	2	1	0	5	4	3	4	3	3	5	5	5
1	2	1	4	0	1	4	0	0	1	1	0	0	2	1	0	2	1	0	2	1	2	1	0	1	7	0	0	0	0	0	0	1	0	1	0	0	0	2	1	0	5	5	5	4	5	5	5	5	3
1	2	1	1	0	0	2	1	0	0	1	0	0	1	0	0	3	0	1	2	1	2	1	0	1	7	0	0	0	0	0	0	1	0	3	0	1	0	7	0	1	3	4	3	4	3	3	3	3	4
1	1	0	4	0	1	4	0	0	1	1	0	0	1	0	0	2	1	0	3	1	2	1	0	2	3	0	1	0	0	0	0	0	0	3	0	1	0	7	0	1	5	5	5	3	4	4	4	4	4
1	2	1	2	1	0	2	1	0	0	1	0	0	2	1	0	3	0	1	2	1	2	1	0	3	2	1	0	0	0	0	0	0	0	1	0	0	0	7	0	1	5	3	4	4	3	3	3	3	4
1	2	1	2	1	0	2	1	0	0	1	0	0	1	0	0	3	0	1	1	1	2	1	0	1	1	0	0	0	0	1	0	0	0	1	0	0	0	2	1	0	1	1	2	1	2	2	3	2	1
1	2	1	1	0	0	1	0	0	0	1	0	0	2	1	0	2	1	0	1	0	1	0	0	1	4	0	0	1	0	0	0	0	0	2	1	0	0	7	0	1	4	3	4	3	4	4	4	5	3
1	2	1	1	0	0	2	1	0	0	1	0	0	1	0	0	2	1	0	2	0	1	0	0	3	4	0	0	1	0	0	0	0	0	1	0	0	0	7	0	1	4	3	3	4	4	3	3	4	4
1	1	0	1	0	0	2	1	0	0	1	0	0	1	0	0	3	0	1	2	0	1	0	0	1	2	1	0	0	0	0	0	0	0	1	0	0	0	7	0	1	3	5	3	4	4	3	4	3	3
1	2	1	1	0	0	1	0	0	0	1	0	0	1	0	0	2	1	0	2	0	1	0	0	2	2	1	0	0	0	0	0	0	0	1	0	0	0	7	0	1	3	5	4	4	4	4	4	4	3
1	2	1	1	0	0	2	1	0	0	1	0	0	2	1	0	2	1	0	2	0	1	0	0	1	2	1	0	0	0	0	0	0	0	1	0	0	0	7	0	1	3	3	3	5	2	2	2	2	1
1	2	1	2	1	0	2	1	0	0	3	0	1	1	0	0	2	1	0	2	0	2	1	0	1	5	0	0	0	1	0	0	0	0	1	0	0	0	7	0	1	5	4	4	5	5	5	5	5	5
1	2	1	1	0	0	2	1	0	0	1	0	0	2	1	0	2	1	0	2	1	1	0	0	2	2	1	0	0	0	0	0	0	0	1	0	0	0	7	0	1	4	3	5	4	3	5	3	3	3
1	2	1	2	1	0	2	1	0	0	1	0	0	2	1	0	2	1	0	1	1	1	0	0	1	2	1	0	0	0	0	0	0	0	1	0	0	0	7	0	1	3	5	3	5	3	3	3	3	3
1	2	1	4	0	1	4	0	0	1	2	1	0	1	0	0	2	1	0	2	1	2	1	0	3	6	0	0	0	0	0	1	0	0	1	0	0	0	7	0	1	5	4	5	5	5	5	5	5	5
1	2	1	2	1	0	2	1	0	0	1	0	0	2	1	0	2	1	0	2	0	1	0	0	1	1	0	0	0	0	1	0	0	0	1	0	0	0	7	0	1	4	5	5	4	3	3	3	3	3
1	2	1	4	0	1	4	0	0	1	1	0	0	2	1	0	2	1	0	2	0	2	1	0	2	6	0	0	0	0	0	1	0	0	1	0	0	0	1	0	0	3	3	4	3	3	3	3	3	3
1	2	1	4	0	1	4	0	0	1	1	0	0	2	1	0	3	0	1	2	0	2	1	0	2	6	0	0	0	0	0	1	0	0	1	0	0	0	1	0	0	3	3	3	3	3	3	3	3	3
1	2	1	4	0	1	4	0	0	1	1	0	0	1	0	0	3	0	1	2	0	2	1	0	2	6	0	0	0	0	0	1	0	0	1	0	0	0	1	0	0	3	3	3	3	3	5	4	3	3
1	2	1	2	1	0	3	0	1	0	1	0	0	2	1	0	3	0	1	2	0	1	0	0	2	2	1	0	0	0	0	0	0	0	1	0	0	0	2	1	0	4	4	5	4	4	4	4	4	4
1	2	1	1	0	0	2	1	0	0	1	0	0	2	1	0	2	1	0	1	1	1	0	0	2	5	0	0	0	1	0	0	0	0	1	0	0	0	7	0	1	3	3	3	3	3	3	3	3	3
1	2	1	3	1	0	3	0	1	0	1	0	0	2	1	0	2	1	0	2	1	2	1	0	1	4	0	0	1	0	0	0	0	0	3	0	1	0	7	0	1	3	3	3	3	3	3	3	3	3
1	2	1	1	0	0	1	0	0	0	1	0	0	2	1	0	2	1	0	2	0	1	0	0	2	8	0	0	0	0	0	0	0	1	1	0	0	0	7	0	1	5	5	3	5	4	3	5	3	4
1	2	1	1	0	0	1	0	0	0	2	1	0	1	0	0	2	1	0	1	0	1	0	0	2	6	0	0	0	0	0	1	0	0	1	0	0	0	2	1	0	3	5	4	5	5	5	4	4	5
1	1	0	4	0	1	4	0	0	1	1	0	0	1	0	0	3	0	1	2	1	2	1	0	1	6	0	0	0	0	0	1	0	0	3	0	1	0	7	0	1	3	5	5	5	4	4	5	4	4
1	2	1	1	0	0	1	0	0	0	1	0	0	1	0	0	3	0	1	1	0	1	0	0	1	3	0	1	0	0	0	0	0	0	2	1	0	0	2	1	0	3	3	3	3	3	3	3	3	3
1	2	1	3	1	0	3	0	1	0	2	1	0	1	0	0	2	1	0	3	0	1	0	0	1	1	0	0	0	0	1	0	0	0	1	0	0	0	7	0	1	3	3	4	4	3	3	4	3	4
1	1	0	3	1	0	3	0	1	0	1	0	0	2	1	0	3	0	1	2	0	2	1	0	1	7	0	0	0	0	0	0	1	0	1	0	0	0	2	1	0	3	4	3	3	3	4	4	3	3
1	2	1	1	0	0	2	1	0	0	1	0	0	1	0	0	2	1	0	2	0	2	1	0	1	3	0	1	0	0	0	0	0	0	3	0	1	0	7	0	1	5	1	2	5	4	3	2	5	5
1	2	1	1	0	0	2	1	0	0	1	0	0	2	1	0	2	1	0	2	0	2	1	0	1	2	1	0	0	0	0	0	0	0	3	0	1	0	7	0	1	5	5	5	5	5	4	4	3	4
1	1	0	1	0	0	1	0	0	0	1	0	0	1	0	0	3	0	1	3	0	1	0	0	1	1	0	0	0	0	1	0	0	0	1	0	0	0	7	0	1	5	3	3	4	3	3	3	3	3
1	2	1	3	1	0	3	0	1	0	3	0	1	1	0	0	2	1	0	2	0	2	1	0	3	5	0	0	0	1	0	0	0	0	1	0	0	0	7	0	1	2	1	2	1	2	1	2	2	1
1	2	1	2	1	0	2	1	0	0	1	0	0	1	0	0	2	1	0	2	0	2	1	0	1	2	1	0	0	0	0	0	0	0	3	0	1	0	7	0	1	3	3	4	4	4	4	4	4	3
1	2	1	3	1	0	3	0	1	0	2	1	0	1	0	0	2	1	0	3	1	2	1	0	2	2	1	0	0	0	0	0	0	0	1	0	0	0	7	0	1	5	5	5	5	5	5	5	5	5
1	1	0	3	1	0	3	0	1	0	1	0	0	2	1	0	3	0	1	1	1	1	0	0	1	7	0	0	0	0	0	0	1	0	3	0	1	0	7	0	1	1	2	1	2	2	1	1	3	1
1	2	1	1	0	0	2	1	0	0	1	0	0	1	0	0	3	0	1	2	1	1	0	0	1	7	0	0	0	0	0	0	1	0	3	0	1	0	7	0	1	2	5	2	1	5	5	2	4	5
1	2	1	2	1	0	2	1	0	0	1	0	0	1	0	0	2	1	0	2	1	1	0	0	2	2	1	0	0	0	0	0	0	0	1	0	0	0	7	0	1	2	5	5	2	4	5	4	4	4
1	2	1	2	1	0	3	0	1	0	1	0	0	1	0	0	3	0	1	1	1	2	1	0	1	8	0	0	0	0	0	0	0	1	1	0	0	0	7	0	1	5	5	4	4	5	4	4	5	5
1	1	0	2	1	0	3	0	1	0	1	0	0	2	1	0	3	0	1	2	1	2	1	0	1	6	0	0	0	0	0	1	0	0	3	0	1	0	7	0	1	3	5	3	3	3	3	3	3	4
1	2	1	4	0	1	4	0	0	1	1	0	0	2	1	0	2	1	0	2	1	2	1	0	2	2	1	0	0	0	0	0	0	0	3	0	1	0	2	1	0	4	5	5	5	4	4	4	3	5
1	2	1	3	1	0	3	0	1	0	2	1	0	1	0	0	3	0	1	3	1	2	1	0	4	1	0	0	0	0	1	0	0	0	1	0	0	0	7	0	1	3	3	3	4	3	3	3	3	3
1	2	1	2	1	0	3	0	1	0	1	0	0	2	1	0	2	1	0	3	1	3	0	1	3	2	1	0	0	0	0	0	0	0	3	0	1	0	2	1	0	5	5	5	5	5	5	5	5	4
1	2	1	1	0	0	2	1	0	0	1	0	0	1	0	0	3	0	1	2	0	1	0	0	2	7	0	0	0	0	0	0	1	0	1	0	0	0	2	1	0	5	5	5	3	4	4	5	5	3
1	2	1	1	0	0	1	0	0	0	1	0	0	1	0	0	2	1	0	1	0	1	0	0	1	7	0	0	0	0	0	0	1	0	3	0	1	0	2	1	0	4	4	4	4	4	4	4	4	4
1	2	1	2	1	0	3	0	1	0	1	0	0	2	1	0	2	1	0	1	0	1	0	0	1	8	0	0	0	0	0	0	0	1	1	0	0	0	7	0	1	4	3	3	5	5	3	4	3	3
1	2	1	1	0	0	2	1	0	0	2	1	0	1	0	0	2	1	0	1	0	1	0	0	1	4	0	0	1	0	0	0	0	0	2	1	0	0	2	1	0	5	3	4	4	5	3	5	3	4
1	2	1	1	0	0	1	0	0	0	1	0	0	1	0	0	3	0	1	1	0	1	0	0	1	2	1	0	0	0	0	0	0	0	2	1	0	0	2	1	0	5	5	4	4	5	5	5	5	4
1	2	1	3	1	0	3	0	1	0	1	0	0	2	1	0	3	0	1	1	0	2	1	0	1	4	0	0	1	0	0	0	0	0	2	1	0	0	2	1	0	5	4	5	5	4	2	4	1	5
1	1	0	1	0	0	1	0	0	0	1	0	0	2	1	0	3	0	1	1	1	1	0	0	1	2	1	0	0	0	0	0	0	0	1	0	0	0	7	0	1	5	3	5	4	4	3	4	4	5
1	2	1	1	0	0	2	1	0	0	1	0	0	1	0	0	2	1	0	1	0	1	0	0	3	4	0	0	1	0	0	0	0	0	3	0	1	0	7	0	1	3	4	5	4	3	3	3	4	4
1	2	1	1	0	0	1	0	0	0	1	0	0	2	1	0	2	1	0	1	0	2	1	0	1	7	0	0	0	0	0	0	1	0	3	0	1	0	2	1	0	5	4	4	4	5	4	4	4	5
1	1	0	2	1	0	1	0	0	0	1	0	0	1	0	0	3	0	1	2	0	2	1	0	3	3	0	1	0	0	0	0	0	0	1	0	0	0	7	0	1	3	5	5	3	5	5	5	5	4
1	2	1	1	0	0	1	0	0	0	2	1	0	1	0	0	2	1	0	2	1	1	0	0	1	1	0	0	0	0	1	0	0	0	1	0	0	0	7	0	1	2	3	5	5	2	3	3	3	5
1	2	1	2	1	0	3	0	1	0	1	0	0	1	0	0	2	1	0	2	0	1	0	0	3	2	1	0	0	0	0	0	0	0	1	0	0	0	7	0	1	3	5	4	4	4	3	4	4	4
1	2	1	4	0	1	4	0	0	1	2	1	0	1	0	0	3	0	1	2	0	2	1	0	2	3	0	1	0	0	0	0	0	0	1	0	0	0	7	0	1	5	5	4	3	3	3	3	5	4
1	2	1	4	0	1	4	0	0	1	1	0	0	2	1	0	2	1	0	2	0	2	1	0	1	3	0	1	0	0	0	0	0	0	1	0	0	0	7	0	1	3	4	3	3	4	5	4	5	4
1	2	1	1	0	0	1	0	0	0	1	0	0	1	0	0	2	1	0	3	1	1	0	0	1	7	0	0	0	0	0	0	1	0	1	0	0	0	7	0	1	5	5	5	5	5	5	5	5	5
1	2	1	2	1	0	3	0	1	0	2	1	0	2	1	0	2	1	0	2	1	1	0	0	2	5	0	0	0	1	0	0	0	0	1	0	0	0	7	0	1	4	3	3	3	4	4	4	4	4
1	1	0	1	0	0	2	1	0	0	1	0	0	2	1	0	3	0	1	2	1	1	0	0	1	3	0	1	0	0	0	0	0	0	1	0	0	0	7	0	1	3	3	3	3	4	4	3	3	4
1	2	1	2	1	0	3	0	1	0	2	1	0	1	0	0	2	1	0	2	1	1	0	0	1	3	0	1	0	0	0	0	0	0	1	0	0	0	7	0	1	5	5	5	5	4	5	5	5	5
1	2	1	3	1	0	3	0	1	0	2	1	0	1	0	0	2	1	0	3	1	1	0	0	2	3	0	1	0	0	0	0	0	0	4	0	0	1	7	0	1	4	4	4	5	4	5	5	5	5
1	2	1	1	0	0	1	0	0	0	1	0	0	1	0	0	2	1	0	2	1	1	0	0	1	2	1	0	0	0	0	0	0	0	1	0	0	0	2	1	0	4	5	5	5	5	5	5	5	3
1	2	1	3	1	0	3	0	1	0	2	1	0	1	0	0	2	1	0	1	1	1	0	0	1	2	1	0	0	0	0	0	0	0	1	0	0	0	2	1	0	3	4	3	4	4	4	4	4	4
1	2	1	3	1	0	3	0	1	0	2	1	0	1	0	0	2	1	0	1	1	1	0	0	1	2	1	0	0	0	0	0	0	0	1	0	0	0	2	1	0	4	4	5	4	5	4	4	4	3
1	2	1	3	1	0	3	0	1	0	1	0	0	1	0	0	2	1	0	1	1	1	0	0	1	2	1	0	0	0	0	0	0	0	1	0	0	0	2	1	0	3	4	3	4	5	5	5	4	5
1	2	1	2	1	0	2	1	0	0	2	1	0	1	0	0	3	0	1	2	1	1	0	0	3	2	1	0	0	0	0	0	0	0	4	0	0	1	7	0	1	1	2	2	5	2	5	2	5	5
1	2	1	4	0	1	4	0	0	1	1	0	0	1	0	0	2	1	0	4	1	2	1	0	2	3	0	1	0	0	0	0	0	0	1	0	0	0	7	0	1	5	5	5	5	5	5	5	5	5
1	2	1	2	1	0	2	1	0	0	1	0	0	2	1	0	2	1	0	2	1	2	1	0	1	2	1	0	0	0	0	0	0	0	1	0	0	0	7	0	1	1	3	5	4	3	4	2	3	5
1	2	1	1	0	0	2	1	0	0	1	0	0	1	0	0	2	1	0	2	1	2	1	0	1	2	1	0	0	0	0	0	0	0	1	0	0	0	7	0	1	5	4	5	5	5	4	3	3	3
1	2	1	4	0	1	4	0	0	1	1	0	0	2	1	0	2	1	0	4	1	2	1	0	2	2	1	0	0	0	0	0	0	0	4	0	0	1	7	0	1	5	5	5	5	5	5	5	5	5
1	2	1	4	0	1	4	0	0	1	1	0	0	1	0	0	2	1	0	3	1	2	1	0	2	1	0	0	0	0	1	0	0	0	1	0	0	0	7	0	1	5	5	5	5	5	5	5	5	5
1	1	0	1	0	0	1	0	0	0	1	0	0	1	0	0	3	0	1	1	0	1	0	0	1	5	0	0	0	1	0	0	0	0	1	0	0	0	2	1	0	3	3	3	3	4	3	4	4	3
1	2	1	1	0	0	2	1	0	0	1	0	0	1	0	0	2	1	0	1	0	1	0	0	3	4	0	0	1	0	0	0	0	0	3	0	1	0	7	0	1	4	3	5	5	4	5	5	5	4
1	1	0	4	0	1	4	0	0	1	1	0	0	1	0	0	3	0	1	2	0	2	1	0	1	2	1	0	0	0	0	0	0	0	3	0	1	0	7	0	1	5	5	5	5	5	5	5	5	5
1	2	1	1	0	0	1	0	0	0	1	0	0	1	0	0	2	1	0	2	1	1	0	0	2	4	0	0	1	0	0	0	0	0	1	0	0	0	7	0	1	5	3	3	3	5	4	5	5	4
1	2	1	1	0	0	2	1	0	0	1	0	0	1	0	0	2	1	0	2	0	2	1	0	1	6	0	0	0	0	0	1	0	0	1	0	0	0	7	0	1	3	3	3	3	3	3	3	3	3
1	2	1	1	0	0	2	1	0	0	1	0	0	1	0	0	3	0	1	2	0	3	0	1	1	2	1	0	0	0	0	0	0	0	2	1	0	0	2	1	0	3	4	5	4	3	3	5	3	4
1	2	1	1	0	0	1	0	0	0	1	0	0	2	1	0	2	1	0	2	0	1	0	0	1	6	0	0	0	0	0	1	0	0	4	0	0	1	7	0	1	5	5	5	5	5	5	5	5	5
1	2	1	3	1	0	3	0	1	0	1	0	0	1	0	0	3	0	1	2	0	2	1	0	4	3	0	1	0	0	0	0	0	0	2	1	0	0	2	1	0	5	4	5	3	5	5	5	5	5
1	2	1	2	1	0	2	1	0	0	1	0	0	2	1	0	2	1	0	3	1	1	0	0	1	5	0	0	0	1	0	0	0	0	4	0	0	1	7	0	1	4	3	3	3	4	3	3	4	3
1	2	1	1	0	0	1	0	0	0	1	0	0	2	1	0	3	0	1	2	1	1	0	0	1	2	1	0	0	0	0	0	0	0	1	0	0	0	2	1	0	5	5	5	5	5	5	5	5	5
1	2	1	1	0	0	2	1	0	0	1	0	0	2	1	0	3	0	1	2	1	1	0	0	1	2	1	0	0	0	0	0	0	0	1	0	0	0	7	0	1	5	3	3	3	3	3	3	3	3
1	2	1	1	0	0	1	0	0	0	1	0	0	2	1	0	2	1	0	2	1	1	0	0	1	2	1	0	0	0	0	0	0	0	1	0	0	0	7	0	1	5	5	5	5	5	5	5	4	4
1	2	1	4	0	1	4	0	0	1	1	0	0	1	0	0	2	1	0	3	1	2	1	0	2	7	0	0	0	0	0	0	1	0	1	0	0	0	2	1	0	4	5	4	5	4	5	4	5	4
1	2	1	4	0	1	4	0	0	1	1	0	0	2	1	0	3	0	1	4	1	2	1	0	2	7	0	0	0	0	0	0	1	0	1	0	0	0	7	0	1	5	5	5	5	5	5	5	5	5
1	2	1	4	0	1	4	0	0	1	1	0	0	1	0	0	2	1	0	4	1	2	1	0	1	7	0	0	0	0	0	0	1	0	4	0	0	1	7	0	1	3	3	4	4	4	4	4	4	4
1	2	1	2	1	0	3	0	1	0	1	0	0	1	0	0	2	1	0	3	1	2	1	0	1	4	0	0	1	0	0	0	0	0	1	0	0	0	7	0	1	4	5	4	5	4	5	5	5	4
1	2	1	3	1	0	3	0	1	0	2	1	0	2	1	0	3	0	1	2	1	1	0	0	1	2	1	0	0	0	0	0	0	0	2	1	0	0	1	0	0	5	5	4	4	4	3	4	4	4
1	1	0	3	1	0	4	0	0	1	1	0	0	1	0	0	3	0	1	3	1	2	1	0	2	2	1	0	0	0	0	0	0	0	2	1	0	0	7	0	1	3	5	5	5	5	5	5	5	5
1	2	1	4	0	1	4	0	0	1	1	0	0	1	0	0	2	1	0	2	1	2	1	0	2	2	1	0	0	0	0	0	0	0	2	1	0	0	7	0	1	3	3	3	4	3	3	4	3	3
1	1	0	2	1	0	3	0	1	0	1	0	0	2	1	0	2	1	0	1	1	3	0	1	1	3	0	1	0	0	0	0	0	0	1	0	0	0	2	1	0	4	5	4	1	2	5	4	2	3
1	2	1	1	0	0	1	0	0	0	1	0	0	2	1	0	2	1	0	1	0	1	0	0	1	7	0	0	0	0	0	0	1	0	1	0	0	0	2	1	0	4	5	5	5	3	4	3	4	5
1	2	1	1	0	0	1	0	0	0	2	1	0	1	0	0	2	1	0	1	0	1	0	0	1	7	0	0	0	0	0	0	1	0	1	0	0	0	7	0	1	3	3	5	4	4	4	4	3	4
1	2	1	1	0	0	1	0	0	0	2	1	0	1	0	0	2	1	0	1	0	1	0	0	4	4	0	0	1	0	0	0	0	0	1	0	0	0	2	1	0	2	1	2	2	1	2	1	2	3
1	2	1	1	0	0	1	0	0	0	2	1	0	1	0	0	2	1	0	1	0	1	0	0	1	3	0	1	0	0	0	0	0	0	1	0	0	0	2	1	0	4	5	3	4	3	3	3	3	4
1	2	1	4	0	1	3	0	1	0	1	0	0	2	1	0	2	1	0	3	0	1	0	0	4	2	1	0	0	0	0	0	0	0	1	0	0	0	2	1	0	5	4	2	5	2	5	2	2	5
1	2	1	3	1	0	3	0	1	0	2	1	0	3	0	1	2	1	0	3	0	2	1	0	2	5	0	0	0	1	0	0	0	0	1	0	0	0	7	0	1	3	5	5	1	3	4	4	4	4
1	2	1	4	0	1	4	0	0	1	1	0	0	2	1	0	3	0	1	2	0	2	1	0	2	3	0	1	0	0	0	0	0	0	1	0	0	0	7	0	1	5	3	3	4	3	3	3	4	5
1	2	1	4	0	1	4	0	0	1	2	1	0	1	0	0	3	0	1	3	0	2	1	0	1	1	0	0	0	0	1	0	0	0	3	0	1	0	7	0	1	3	4	3	4	3	4	3	4	3
1	2	1	4	0	1	4	0	0	1	1	0	0	3	0	1	2	1	0	3	0	2	1	0	1	1	0	0	0	0	1	0	0	0	3	0	1	0	7	0	1	2	5	5	3	4	3	4	5	2
1	1	0	3	1	0	3	0	1	0	2	1	0	1	0	0	2	1	0	3	1	2	1	0	2	7	0	0	0	0	0	0	1	0	1	0	0	0	2	1	0	3	4	5	4	4	4	4	3	4
1	2	1	4	0	1	4	0	0	1	1	0	0	2	1	0	2	1	0	3	1	2	1	0	1	3	0	1	0	0	0	0	0	0	1	0	0	0	7	0	1	4	5	4	3	3	3	3	3	4
1	2	1	4	0	1	4	0	0	1	1	0	0	1	0	0	2	1	0	3	1	2	1	0	1	3	0	1	0	0	0	0	0	0	1	0	0	0	7	0	1	2	1	2	1	2	1	2	1	2
2	2	1	2	1	0	3	0	1	0	1	0	0	2	1	0	3	0	1	1	1	2	1	0	1	2	1	0	0	0	0	0	0	0	1	0	0	0	2	1	0	3	3	4	4	3	4	4	4	4
1	2	1	1	0	0	2	1	0	0	1	0	0	1	0	0	3	0	1	1	0	1	0	0	2	8	0	0	0	0	0	0	0	1	3	0	1	0	7	0	1	3	4	3	3	4	4	3	3	5
1	2	1	4	0	1	4	0	0	1	1	0	0	2	1	0	2	1	0	2	1	2	1	0	4	6	0	0	0	0	0	1	0	0	2	1	0	0	2	1	0	5	3	5	2	5	2	3	5	4
1	2	1	3	1	0	3	0	1	0	1	0	0	2	1	0	3	0	1	2	0	1	0	0	2	7	0	0	0	0	0	0	1	0	1	0	0	0	2	1	0	4	3	3	4	4	4	3	3	3
1	1	0	1	0	0	2	1	0	0	1	0	0	2	1	0	3	0	1	2	0	1	0	0	2	5	0	0	0	1	0	0	0	0	1	0	0	0	7	0	1	4	5	4	5	5	3	4	2	5
1	1	0	1	0	0	1	0	0	0	1	0	0	2	1	0	3	0	1	2	0	1	0	0	1	2	1	0	0	0	0	0	0	0	2	1	0	0	2	1	0	5	5	4	3	5	5	5	4	4
1	2	1	1	0	0	2	1	0	0	1	0	0	1	0	0	2	1	0	1	0	2	1	0	1	4	0	0	1	0	0	0	0	0	3	0	1	0	2	1	0	4	4	3	4	3	3	4	4	3
1	2	1	4	0	1	4	0	0	1	2	1	0	1	0	0	2	1	0	2	0	2	1	0	3	4	0	0	1	0	0	0	0	0	3	0	1	0	7	0	1	3	5	3	2	2	5	2	2	4
1	2	1	1	0	0	2	1	0	0	1	0	0	1	0	0	2	1	0	2	0	2	1	0	2	1	0	0	0	0	1	0	0	0	3	0	1	0	7	0	1	4	4	3	4	5	4	4	4	4
1	1	0	1	0	0	1	0	0	0	2	1	0	1	0	0	2	1	0	1	1	1	0	0	2	2	1	0	0	0	0	0	0	0	1	0	0	0	2	1	0	5	3	4	3	4	4	4	4	4
1	2	1	1	0	0	2	1	0	0	1	0	0	1	0	0	2	1	0	2	1	1	0	0	1	2	1	0	0	0	0	0	0	0	4	0	0	1	7	0	1	5	5	5	5	5	5	4	4	4
1	2	1	4	0	1	4	0	0	1	2	1	0	1	0	0	3	0	1	1	0	1	0	0	2	6	0	0	0	0	0	1	0	0	1	0	0	0	1	0	0	3	3	3	4	3	4	4	4	4
1	1	0	2	1	0	3	0	1	0	1	0	0	2	1	0	2	1	0	2	0	1	0	0	1	5	0	0	0	1	0	0	0	0	1	0	0	0	7	0	1	3	3	3	3	3	3	3	3	3
1	2	1	3	1	0	3	0	1	0	2	1	0	1	0	0	2	1	0	2	0	1	0	0	2	4	0	0	1	0	0	0	0	0	1	0	0	0	7	0	1	3	5	5	3	3	3	3	3	3
1	2	1	1	0	0	1	0	0	0	1	0	0	1	0	0	2	1	0	1	0	1	0	0	2	3	0	1	0	0	0	0	0	0	3	0	1	0	7	0	1	5	4	3	3	4	3	3	4	4
1	2	1	3	1	0	3	0	1	0	1	0	0	1	0	0	2	1	0	3	0	1	0	0	3	3	0	1	0	0	0	0	0	0	3	0	1	0	7	0	1	5	3	5	4	3	4	4	4	4
1	2	1	1	0	0	2	1	0	0	1	0	0	2	1	0	3	0	1	1	0	1	0	0	2	1	0	0	0	0	1	0	0	0	1	0	0	0	7	0	1	1	1	2	2	1	1	5	2	1
1	1	0	3	1	0	3	0	1	0	1	0	0	2	1	0	3	0	1	2	0	2	1	0	1	3	0	1	0	0	0	0	0	0	1	0	0	0	2	1	0	4	5	4	4	4	5	3	3	4
1	2	1	1	0	0	1	0	0	0	1	0	0	1	0	0	2	1	0	2	1	2	1	0	1	8	0	0	0	0	0	0	0	1	3	0	1	0	7	0	1	4	3	5	3	4	5	3	3	4
1	2	1	2	1	0	2	1	0	0	1	0	0	2	1	0	2	1	0	1	0	1	0	0	2	4	0	0	1	0	0	0	0	0	1	0	0	0	2	1	0	3	3	4	5	5	5	4	3	3
1	2	1	1	0	0	2	1	0	0	1	0	0	2	1	0	2	1	0	2	0	1	0	0	1	3	0	1	0	0	0	0	0	0	4	0	0	1	7	0	1	5	3	5	3	5	4	5	3	5
1	2	1	2	1	0	3	0	1	0	1	0	0	1	0	0	2	1	0	4	1	2	1	0	2	1	0	0	0	0	1	0	0	0	1	0	0	0	7	0	1	5	5	5	5	5	5	5	5	5
1	2	1	1	0	0	1	0	0	0	2	1	0	1	0	0	3	0	1	1	0	1	0	0	1	6	0	0	0	0	0	1	0	0	1	0	0	0	2	1	0	3	3	4	4	5	5	5	5	5
1	2	1	3	1	0	3	0	1	0	1	0	0	2	1	0	3	0	1	2	1	1	0	0	3	8	0	0	0	0	0	0	0	1	3	0	1	0	7	0	1	3	2	3	5	3	5	3	3	5
1	2	1	2	1	0	2	1	0	0	1	0	0	1	0	0	3	0	1	2	1	1	0	0	2	2	1	0	0	0	0	0	0	0	1	0	0	0	2	1	0	3	4	3	3	5	4	4	4	4
1	1	0	1	0	0	1	0	0	0	1	0	0	1	0	0	2	1	0	1	1	1	0	0	1	2	1	0	0	0	0	0	0	0	1	0	0	0	7	0	1	3	3	3	3	3	3	5	2	3
1	2	1	1	0	0	2	1	0	0	1	0	0	2	1	0	2	1	0	2	1	1	0	0	4	1	0	0	0	0	1	0	0	0	1	0	0	0	2	1	0	2	5	4	5	5	1	5	4	4
1	2	1	4	0	1	4	0	0	1	1	0	0	2	1	0	2	1	0	2	1	2	1	0	1	4	0	0	1	0	0	0	0	0	2	1	0	0	2	1	0	3	4	3	4	3	3	3	3	3
1	2	1	4	0	1	4	0	0	1	1	0	0	2	1	0	3	0	1	2	1	1	0	0	1	2	1	0	0	0	0	0	0	0	1	0	0	0	1	0	0	5	5	4	5	5	5	5	5	5
1	2	1	1	0	0	1	0	0	0	1	0	0	2	1	0	2	1	0	1	0	1	0	0	2	4	0	0	1	0	0	0	0	0	2	1	0	0	2	1	0	4	3	3	3	3	4	3	3	3
1	2	1	1	0	0	2	1	0	0	1	0	0	2	1	0	2	1	0	1	0	1	0	0	1	3	0	1	0	0	0	0	0	0	1	0	0	0	1	0	0	4	5	4	5	3	3	4	4	4
1	2	1	1	0	0	1	0	0	0	1	0	0	1	0	0	2	1	0	1	0	1	0	0	1	3	0	1	0	0	0	0	0	0	1	0	0	0	7	0	1	3	4	4	3	4	4	1	4	4
1	2	1	1	0	0	1	0	0	0	2	1	0	1	0	0	3	0	1	1	0	1	0	0	1	2	1	0	0	0	0	0	0	0	1	0	0	0	2	1	0	5	5	5	5	5	5	5	5	5
1	2	1	1	0	0	2	1	0	0	2	1	0	1	0	0	2	1	0	2	0	1	0	0	1	1	0	0	0	0	1	0	0	0	1	0	0	0	1	0	0	4	4	5	5	5	4	5	5	5
1	2	1	2	1	0	2	1	0	0	1	0	0	1	0	0	2	1	0	1	0	2	1	0	2	7	0	0	0	0	0	0	1	0	1	0	0	0	2	1	0	3	3	3	3	5	5	5	5	3
1	2	1	4	0	1	4	0	0	1	1	0	0	1	0	0	2	1	0	1	0	2	1	0	2	7	0	0	0	0	0	0	1	0	3	0	1	0	2	1	0	3	5	3	5	3	3	4	3	4
1	2	1	1	0	0	2	1	0	0	2	1	0	1	0	0	2	1	0	3	0	2	1	0	1	3	0	1	0	0	0	0	0	0	1	0	0	0	7	0	1	4	5	5	4	3	3	3	3	4
1	2	1	3	1	0	3	0	1	0	1	0	0	2	1	0	2	1	0	1	0	1	0	0	1	2	1	0	0	0	0	0	0	0	1	0	0	0	1	0	0	4	2	4	2	2	4	2	4	2
1	2	1	1	0	0	2	1	0	0	1	0	0	1	0	0	2	1	0	1	0	2	1	0	1	2	1	0	0	0	0	0	0	0	3	0	1	0	7	0	1	3	3	3	3	3	4	3	4	4
1	2	1	2	1	0	2	1	0	0	1	0	0	2	1	0	2	1	0	2	1	1	0	0	1	2	1	0	0	0	0	0	0	0	1	0	0	0	7	0	1	4	4	3	4	3	3	3	3	3
1	2	1	4	0	1	4	0	0	1	2	1	0	1	0	0	2	1	0	2	1	2	1	0	2	7	0	0	0	0	0	0	1	0	2	1	0	0	2	1	0	4	5	4	4	5	4	3	3	3
1	1	0	1	0	0	2	1	0	0	1	0	0	1	0	0	3	0	1	1	0	1	0	0	1	7	0	0	0	0	0	0	1	0	1	0	0	0	2	1	0	3	4	3	4	3	3	3	3	3
1	2	1	1	0	0	1	0	0	0	2	1	0	1	0	0	2	1	0	1	0	1	0	0	1	2	1	0	0	0	0	0	0	0	3	0	1	0	7	0	1	3	3	3	3	3	3	3	3	3
1	2	1	2	1	0	2	1	0	0	1	0	0	1	0	0	2	1	0	1	0	1	0	0	1	4	0	0	1	0	0	0	0	0	3	0	1	0	7	0	1	4	4	4	4	4	4	4	4	4
1	2	1	2	1	0	2	1	0	0	1	0	0	2	1	0	3	0	1	1	0	1	0	0	1	2	1	0	0	0	0	0	0	0	1	0	0	0	7	0	1	1	3	3	5	3	5	2	3	5
1	2	1	4	0	1	4	0	0	1	2	1	0	1	0	0	2	1	0	4	0	2	1	0	2	8	0	0	0	0	0	0	0	1	1	0	0	0	7	0	1	4	4	4	4	3	4	3	4	3
1	2	1	3	1	0	3	0	1	0	2	1	0	1	0	0	3	0	1	2	0	2	1	0	2	3	0	1	0	0	0	0	0	0	3	0	1	0	7	0	1	4	4	3	4	3	3	5	5	3
1	2	1	3	1	0	3	0	1	0	1	0	0	2	1	0	3	0	1	3	1	2	1	0	2	7	0	0	0	0	0	0	1	0	3	0	1	0	7	0	1	3	4	3	3	3	3	3	3	3
1	2	1	4	0	1	4	0	0	1	2	1	0	2	1	0	2	1	0	2	1	2	1	0	1	6	0	0	0	0	0	1	0	0	1	0	0	0	2	1	0	3	3	3	3	3	3	3	3	3
1	2	1	2	1	0	2	1	0	0	2	1	0	1	0	0	2	1	0	2	1	2	1	0	1	5	0	0	0	1	0	0	0	0	4	0	0	1	7	0	1	4	4	3	4	3	4	4	4	4
1	2	1	4	0	1	4	0	0	1	2	1	0	1	0	0	3	0	1	4	1	2	1	0	1	2	1	0	0	0	0	0	0	0	1	0	0	0	7	0	1	5	4	5	5	5	5	5	5	5
1	1	0	1	0	0	2	1	0	0	1	0	0	2	1	0	3	0	1	2	0	1	0	0	2	6	0	0	0	0	0	1	0	0	1	0	0	0	2	1	0	3	3	3	3	3	3	4	4	4
1	2	1	1	0	0	2	1	0	0	1	0	0	2	1	0	2	1	0	2	0	1	0	0	2	7	0	0	0	0	0	0	1	0	1	0	0	0	7	0	1	4	4	2	4	3	4	2	3	2
1	2	1	4	0	1	4	0	0	1	3	0	1	1	0	0	2	1	0	2	0	2	1	0	1	6	0	0	0	0	0	1	0	0	4	0	0	1	2	1	0	3	5	3	4	3	3	3	3	4
1	2	1	2	1	0	3	0	1	0	2	1	0	1	0	0	2	1	0	3	0	2	1	0	2	4	0	0	1	0	0	0	0	0	1	0	0	0	7	0	1	3	4	5	5	3	5	5	5	5
1	1	0	1	0	0	1	0	0	0	1	0	0	1	0	0	3	0	1	1	0	1	0	0	4	6	0	0	0	0	0	1	0	0	1	0	0	0	2	1	0	4	3	3	3	3	5	4	5	3
1	2	1	4	0	1	4	0	0	1	1	0	0	1	0	0	2	1	0	3	1	1	0	0	1	7	0	0	0	0	0	0	1	0	1	0	0	0	2	1	0	4	5	4	3	5	5	3	3	3
1	2	1	3	1	0	3	0	1	0	1	0	0	1	0	0	2	1	0	1	1	1	0	0	1	2	1	0	0	0	0	0	0	0	1	0	0	0	1	0	0	5	5	4	5	3	3	3	3	4
1	2	1	4	0	1	4	0	0	1	1	0	0	1	0	0	2	1	0	2	1	2	1	0	2	2	1	0	0	0	0	0	0	0	1	0	0	0	1	0	0	4	4	4	4	4	4	4	4	4
1	2	1	4	0	1	4	0	0	1	1	0	0	2	1	0	2	1	0	3	1	2	1	0	2	2	1	0	0	0	0	0	0	0	1	0	0	0	7	0	1	3	3	3	3	3	3	3	3	3
1	1	0	1	0	0	2	1	0	0	1	0	0	2	1	0	3	0	1	2	0	1	0	0	1	7	0	0	0	0	0	0	1	0	2	1	0	0	2	1	0	5	5	5	2	4	4	3	2	3
1	2	1	1	0	0	1	0	0	0	1	0	0	2	1	0	2	1	0	2	0	1	0	0	1	6	0	0	0	0	0	1	0	0	1	0	0	0	2	1	0	5	5	5	5	5	5	5	5	5
1	2	1	2	1	0	2	1	0	0	1	0	0	1	0	0	3	0	1	1	0	1	0	0	3	5	0	0	0	1	0	0	0	0	1	0	0	0	7	0	1	2	1	1	2	1	2	1	3	2
1	2	1	1	0	0	1	0	0	0	1	0	0	1	0	0	2	1	0	1	0	1	0	0	1	4	0	0	1	0	0	0	0	0	1	0	0	0	7	0	1	3	2	5	2	5	5	5	5	5
1	2	1	1	0	0	2	1	0	0	1	0	0	1	0	0	3	0	1	1	0	1	0	0	1	2	1	0	0	0	0	0	0	0	1	0	0	0	1	0	0	4	5	4	4	4	4	4	4	4
1	1	0	1	0	0	1	0	0	0	1	0	0	2	1	0	3	0	1	2	0	1	0	0	1	2	1	0	0	0	0	0	0	0	2	1	0	0	2	1	0	5	5	5	5	5	4	4	4	4
1	2	1	1	0	0	1	0	0	0	1	0	0	2	1	0	2	1	0	2	0	1	0	0	1	2	1	0	0	0	0	0	0	0	4	0	0	1	7	0	1	4	5	4	3	3	5	5	5	4
1	2	1	3	1	0	4	0	0	1	2	1	0	1	0	0	2	1	0	1	0	2	1	0	2	8	0	0	0	0	0	0	0	1	3	0	1	0	7	0	1	4	3	5	5	5	4	4	5	5
1	2	1	3	1	0	3	0	1	0	1	0	0	1	0	0	2	1	0	2	0	2	1	0	2	7	0	0	0	0	0	0	1	0	1	0	0	0	7	0	1	4	5	5	5	5	5	5	5	4
2	2	1	1	0	0	2	1	0	0	3	0	1	1	0	0	2	1	0	1	0	2	1	0	2	3	0	1	0	0	0	0	0	0	1	0	0	0	2	1	0	5	4	3	3	4	3	3	4	4
1	1	0	2	1	0	3	0	1	0	1	0	0	2	1	0	3	0	1	2	0	2	1	0	1	2	1	0	0	0	0	0	0	0	3	0	1	0	7	0	1	3	3	4	4	4	4	4	4	4
1	2	1	1	0	0	2	1	0	0	1	0	0	1	0	0	3	0	1	1	0	1	0	0	1	3	0	1	0	0	0	0	0	0	1	0	0	0	7	0	1	5	2	4	2	5	2	5	5	5
1	1	0	4	0	1	4	0	0	1	1	0	0	1	0	0	3	0	1	2	0	2	1	0	1	7	0	0	0	0	0	0	1	0	1	0	0	0	2	1	0	4	4	4	3	3	3	3	5	4
1	2	1	1	0	0	1	0	0	0	1	0	0	1	0	0	2	1	0	2	1	2	1	0	2	3	0	1	0	0	0	0	0	0	4	0	0	1	7	0	1	4	3	4	4	3	4	3	3	3
1	1	0	4	0	1	4	0	0	1	1	0	0	1	0	0	3	0	1	2	0	1	0	0	1	2	1	0	0	0	0	0	0	0	4	0	0	1	2	1	0	5	4	4	4	5	4	5	3	5
1	2	1	2	1	0	2	1	0	0	1	0	0	1	0	0	2	1	0	2	1	1	0	0	2	3	0	1	0	0	0	0	0	0	4	0	0	1	7	0	1	4	5	5	5	5	5	5	5	5
1	2	1	1	0	0	2	1	0	0	1	0	0	2	1	0	2	1	0	1	1	1	0	0	1	2	1	0	0	0	0	0	0	0	1	0	0	0	7	0	1	4	5	4	4	5	4	5	4	5
1	2	1	3	1	0	3	0	1	0	1	0	0	1	0	0	2	1	0	2	1	2	1	0	2	5	0	0	0	1	0	0	0	0	1	0	0	0	1	0	0	3	4	3	4	4	4	4	4	5
1	2	1	4	0	1	4	0	0	1	2	1	0	1	0	0	2	1	0	2	1	2	1	0	2	2	1	0	0	0	0	0	0	0	3	0	1	0	2	1	0	3	3	3	4	5	4	5	4	3
1	1	0	1	0	0	1	0	0	0	1	0	0	2	1	0	2	1	0	2	0	1	0	0	1	7	0	0	0	0	0	0	1	0	1	0	0	0	7	0	1	5	5	4	5	5	5	5	5	5
1	2	1	1	0	0	1	0	0	0	3	0	1	1	0	0	2	1	0	2	0	1	0	0	1	7	0	0	0	0	0	0	1	0	1	0	0	0	7	0	1	5	5	5	5	5	5	5	5	5
1	2	1	3	1	0	3	0	1	0	2	1	0	3	0	1	2	1	0	3	0	1	0	0	4	4	0	0	1	0	0	0	0	0	1	0	0	0	7	0	1	3	3	3	4	4	3	3	3	3
1	2	1	1	0	0	1	0	0	0	3	0	1	1	0	0	2	1	0	2	0	1	0	0	3	3	0	1	0	0	0	0	0	0	1	0	0	0	7	0	1	4	5	5	5	5	5	5	5	3
1	2	1	1	0	0	2	1	0	0	1	0	0	2	1	0	2	1	0	2	0	1	0	0	2	2	1	0	0	0	0	0	0	0	1	0	0	0	2	1	0	4	4	5	4	2	5	4	5	4
1	2	1	3	1	0	3	0	1	0	3	0	1	1	0	0	2	1	0	3	0	1	0	0	1	1	0	0	0	0	1	0	0	0	1	0	0	0	7	0	1	3	4	4	4	5	4	5	4	4
1	2	1	2	1	0	3	0	1	0	1	0	0	2	1	0	2	1	0	3	0	2	1	0	3	3	0	1	0	0	0	0	0	0	3	0	1	0	7	0	1	3	3	3	3	3	3	3	3	3
2	2	1	4	0	1	4	0	0	1	1	0	0	2	1	0	2	1	0	2	1	2	1	0	2	5	0	0	0	1	0	0	0	0	1	0	0	0	2	1	0	2	5	2	5	5	5	5	2	5
1	2	1	3	1	0	3	0	1	0	1	0	0	2	1	0	2	1	0	3	1	2	1	0	2	2	1	0	0	0	0	0	0	0	1	0	0	0	7	0	1	4	3	4	3	5	4	4	5	4
1	2	1	1	0	0	2	1	0	0	2	1	0	1	0	0	3	0	1	1	0	1	0	0	2	6	0	0	0	0	0	1	0	0	3	0	1	0	7	0	1	2	1	2	1	2	1	2	1	4
1	2	1	2	1	0	2	1	0	0	1	0	0	1	0	0	2	1	0	3	1	1	0	0	2	6	0	0	0	0	0	1	0	0	4	0	0	1	7	0	1	3	4	3	3	3	4	3	3	3
1	2	1	2	1	0	3	0	1	0	1	0	0	1	0	0	2	1	0	1	0	1	0	0	2	7	0	0	0	0	0	0	1	0	2	1	0	0	2	1	0	5	4	5	4	1	5	4	5	5
1	2	1	1	0	0	1	0	0	0	1	0	0	1	0	0	2	1	0	1	1	1	0	0	1	6	0	0	0	0	0	1	0	0	1	0	0	0	2	1	0	5	5	5	5	5	5	5	5	5
1	2	1	1	0	0	2	1	0	0	1	0	0	2	1	0	2	1	0	2	1	1	0	0	1	4	0	0	1	0	0	0	0	0	1	0	0	0	7	0	1	4	4	4	3	3	3	3	3	3
1	2	1	2	1	0	2	1	0	0	2	1	0	1	0	0	3	0	1	2	1	1	0	0	2	3	0	1	0	0	0	0	0	0	1	0	0	0	7	0	1	4	3	3	3	3	3	3	3	4
1	2	1	3	1	0	3	0	1	0	1	0	0	1	0	0	2	1	0	3	1	1	0	0	2	1	0	0	0	0	1	0	0	0	4	0	0	1	7	0	1	4	5	4	4	5	4	4	4	4
1	2	1	3	1	0	3	0	1	0	1	0	0	1	0	0	2	1	0	4	1	2	1	0	3	8	0	0	0	0	0	0	0	1	1	0	0	0	7	0	1	4	3	4	5	3	3	3	3	4
1	2	1	1	0	0	2	1	0	0	1	0	0	2	1	0	2	1	0	3	1	2	1	0	2	4	0	0	1	0	0	0	0	0	1	0	0	0	7	0	1	4	4	4	5	5	3	3	3	3
1	2	1	2	1	0	3	0	1	0	2	1	0	3	0	1	2	1	0	2	1	2	1	0	1	3	0	1	0	0	0	0	0	0	2	1	0	0	7	0	1	3	3	4	3	3	3	3	3	3
1	2	1	2	1	0	2	1	0	0	1	0	0	1	0	0	2	1	0	3	1	2	1	0	2	3	0	1	0	0	0	0	0	0	4	0	0	1	7	0	1	3	4	3	3	3	3	3	3	3
1	2	1	4	0	1	4	0	0	1	1	0	0	2	1	0	2	1	0	2	1	1	0	0	1	2	1	0	0	0	0	0	0	0	1	0	0	0	1	0	0	5	4	4	5	5	5	5	5	5
1	2	1	3	1	0	3	0	1	0	1	0	0	2	1	0	2	1	0	3	1	2	1	0	2	2	1	0	0	0	0	0	0	0	1	0	0	0	7	0	1	3	4	4	3	4	4	4	4	4
1	2	1	1	0	0	1	0	0	0	1	0	0	1	0	0	2	1	0	1	0	1	0	0	2	4	0	0	1	0	0	0	0	0	3	0	1	0	7	0	1	3	3	3	3	3	4	4	5	3
1	2	1	1	0	0	1	0	0	0	2	1	0	1	0	0	3	0	1	1	0	1	0	0	1	3	0	1	0	0	0	0	0	0	3	0	1	0	7	0	1	4	5	5	5	5	5	5	4	4
1	2	1	1	0	0	1	0	0	0	3	0	1	1	0	0	3	0	1	1	0	1	0	0	3	2	1	0	0	0	0	0	0	0	2	1	0	0	2	1	0	5	3	4	4	3	3	4	4	5
1	2	1	2	1	0	2	1	0	0	2	1	0	1	0	0	3	0	1	2	0	1	0	0	2	2	1	0	0	0	0	0	0	0	1	0	0	0	7	0	1	5	5	3	5	3	3	4	4	3
1	2	1	3	1	0	3	0	1	0	1	0	0	2	1	0	3	0	1	2	0	2	1	0	3	8	0	0	0	0	0	0	0	1	1	0	0	0	7	0	1	3	5	4	5	5	4	4	4	4
1	2	1	4	0	1	4	0	0	1	2	1	0	2	1	0	2	1	0	3	0	2	1	0	1	4	0	0	1	0	0	0	0	0	3	0	1	0	7	0	1	3	5	4	3	4	4	4	3	4
1	2	1	4	0	1	3	0	1	0	1	0	0	1	0	0	2	1	0	2	0	2	1	0	1	3	0	1	0	0	0	0	0	0	1	0	0	0	7	0	1	5	5	5	5	5	5	5	5	5
1	2	1	1	0	0	1	0	0	0	1	0	0	1	0	0	2	1	0	2	0	2	1	0	1	1	0	0	0	0	1	0	0	0	2	1	0	0	2	1	0	3	4	5	5	5	3	5	5	4
1	2	1	1	0	0	1	0	0	0	1	0	0	2	1	0	3	0	1	1	0	3	0	1	1	6	0	0	0	0	0	1	0	0	2	1	0	0	2	1	0	4	4	4	4	4	4	5	5	4
1	2	1	1	0	0	1	0	0	0	1	0	0	2	1	0	2	1	0	2	1	1	0	0	4	3	0	1	0	0	0	0	0	0	1	0	0	0	2	1	0	3	3	4	3	4	4	4	4	4
1	2	1	3	1	0	3	0	1	0	2	1	0	1	0	0	2	1	0	3	1	2	1	0	2	7	0	0	0	0	0	0	1	0	1	0	0	0	2	1	0	3	3	3	3	4	5	5	3	4
1	2	1	3	1	0	3	0	1	0	1	0	0	1	0	0	3	0	1	2	0	2	1	0	2	6	0	0	0	0	0	1	0	0	1	0	0	0	7	0	1	1	2	1	2	1	1	2	2	1
1	2	1	2	1	0	2	1	0	0	1	0	0	1	0	0	2	1	0	3	1	1	0	0	1	2	1	0	0	0	0	0	0	0	4	0	0	1	7	0	1	5	4	4	4	3	3	3	3	3
1	2	1	4	0	1	4	0	0	1	2	1	0	1	0	0	2	1	0	1	0	1	0	0	1	6	0	0	0	0	0	1	0	0	2	1	0	0	2	1	0	3	5	4	4	3	4	4	3	3
1	2	1	1	0	0	1	0	0	0	2	1	0	1	0	0	3	0	1	2	1	1	0	0	1	1	0	0	0	0	1	0	0	0	1	0	0	0	7	0	1	4	2	3	3	3	4	2	3	4
1	2	1	4	0	1	4	0	0	1	2	1	0	1	0	0	2	1	0	2	1	2	1	0	4	4	0	0	1	0	0	0	0	0	2	1	0	0	2	1	0	5	5	3	5	3	4	4	4	4
1	2	1	4	0	1	4	0	0	1	1	0	0	1	0	0	2	1	0	3	1	2	1	0	1	2	1	0	0	0	0	0	0	0	1	0	0	0	7	0	1	4	4	4	5	5	3	4	5	3
1	2	1	1	0	0	2	1	0	0	1	0	0	2	1	0	2	1	0	1	0	1	0	0	2	6	0	0	0	0	0	1	0	0	1	0	0	0	2	1	0	4	5	3	3	3	3	3	3	4
1	2	1	4	0	1	4	0	0	1	1	0	0	2	1	0	2	1	0	3	0	2	1	0	2	5	0	0	0	1	0	0	0	0	1	0	0	0	1	0	0	5	4	5	5	4	5	5	4	5
1	2	1	3	1	0	3	0	1	0	2	1	0	1	0	0	3	0	1	3	0	2	1	0	2	2	1	0	0	0	0	0	0	0	3	0	1	0	7	0	1	5	5	5	5	5	5	5	5	5
1	2	1	4	0	1	4	0	0	1	1	0	0	2	1	0	2	1	0	3	0	2	1	0	1	2	1	0	0	0	0	0	0	0	1	0	0	0	7	0	1	4	4	3	5	3	4	4	4	4
1	2	1	1	0	0	2	1	0	0	1	0	0	1	0	0	2	1	0	1	1	1	0	0	1	6	0	0	0	0	0	1	0	0	2	1	0	0	7	0	1	5	4	3	3	3	3	3	4	4
1	2	1	4	0	1	4	0	0	1	1	0	0	1	0	0	2	1	0	3	1	2	1	0	2	8	0	0	0	0	0	0	0	1	1	0	0	0	7	0	1	4	2	5	5	5	5	4	5	3
1	2	1	2	1	0	2	1	0	0	2	1	0	1	0	0	3	0	1	2	0	1	0	0	2	3	0	1	0	0	0	0	0	0	1	0	0	0	2	1	0	4	3	3	3	4	4	3	3	4
1	2	1	3	1	0	3	0	1	0	1	0	0	2	1	0	3	0	1	1	0	2	1	0	4	3	0	1	0	0	0	0	0	0	4	0	0	1	2	1	0	4	4	4	4	4	4	4	4	4
1	2	1	1	0	0	1	0	0	0	1	0	0	1	0	0	3	0	1	2	1	1	0	0	3	4	0	0	1	0	0	0	0	0	4	0	0	1	7	0	1	3	3	3	3	5	4	3	4	3
1	2	1	1	0	0	1	0	0	0	2	1	0	1	0	0	3	0	1	1	1	1	0	0	1	3	0	1	0	0	0	0	0	0	1	0	0	0	2	1	0	3	5	5	5	5	5	5	5	3
1	2	1	1	0	0	2	1	0	0	1	0	0	2	1	0	3	0	1	2	1	1	0	0	1	1	0	0	0	0	1	0	0	0	1	0	0	0	7	0	1	5	2	1	5	5	4	5	2	4
1	2	1	4	0	1	4	0	0	1	1	0	0	1	0	0	2	1	0	3	1	2	1	0	2	6	0	0	0	0	0	1	0	0	1	0	0	0	7	0	1	4	3	4	4	4	4	4	4	4
1	2	1	2	1	0	2	1	0	0	1	0	0	1	0	0	2	1	0	1	0	1	0	0	2	7	0	0	0	0	0	0	1	0	2	1	0	0	2	1	0	3	3	5	3	5	4	5	5	3
1	2	1	1	0	0	1	0	0	0	1	0	0	1	0	0	2	1	0	2	0	1	0	0	1	7	0	0	0	0	0	0	1	0	3	0	1	0	2	1	0	3	5	5	5	4	4	4	4	4
1	2	1	1	0	0	1	0	0	0	1	0	0	1	0	0	2	1	0	1	0	1	0	0	1	7	0	0	0	0	0	0	1	0	1	0	0	0	2	1	0	3	5	5	4	5	5	4	4	5
1	2	1	2	1	0	3	0	1	0	1	0	0	2	1	0	2	1	0	3	0	1	0	0	1	2	1	0	0	0	0	0	0	0	1	0	0	0	7	0	1	5	5	5	5	5	5	5	5	5
1	2	1	2	1	0	2	1	0	0	1	0	0	2	1	0	2	1	0	3	0	1	0	0	1	2	1	0	0	0	0	0	0	0	1	0	0	0	7	0	1	5	4	5	4	5	5	5	5	5
1	2	1	4	0	1	4	0	0	1	1	0	0	2	1	0	2	1	0	1	0	2	1	0	3	7	0	0	0	0	0	0	1	0	2	1	0	0	2	1	0	3	3	5	5	4	4	4	4	3
1	2	1	2	1	0	3	0	1	0	1	0	0	1	0	0	2	1	0	1	0	2	1	0	1	6	0	0	0	0	0	1	0	0	3	0	1	0	2	1	0	4	3	3	4	3	3	4	3	3
1	2	1	2	1	0	2	1	0	0	1	0	0	1	0	0	3	0	1	3	0	2	1	0	4	3	0	1	0	0	0	0	0	0	1	0	0	0	7	0	1	5	5	5	5	5	5	5	5	5
1	2	1	2	1	0	2	1	0	0	1	0	0	2	1	0	2	1	0	2	1	1	0	0	2	2	1	0	0	0	0	0	0	0	1	0	0	0	7	0	1	4	4	4	3	5	3	3	3	3
1	2	1	4	0	1	4	0	0	1	1	0	0	2	1	0	2	1	0	2	0	1	0	0	1	3	0	1	0	0	0	0	0	0	2	1	0	0	7	0	1	2	5	4	4	5	5	4	5	4
1	2	1	2	1	0	2	1	0	0	1	0	0	1	0	0	3	0	1	2	0	2	1	0	1	5	0	0	0	1	0	0	0	0	3	0	1	0	7	0	1	5	4	4	3	4	4	5	4	4
1	2	1	2	1	0	2	1	0	0	1	0	0	2	1	0	2	1	0	2	0	2	1	0	1	5	0	0	0	1	0	0	0	0	3	0	1	0	7	0	1	2	3	2	2	3	5	5	3	3
1	2	1	4	0	1	4	0	0	1	1	0	0	1	0	0	3	0	1	2	1	2	1	0	1	7	0	0	0	0	0	0	1	0	1	0	0	0	7	0	1	2	2	4	3	2	3	3	2	4
1	2	1	2	1	0	3	0	1	0	2	1	0	1	0	0	2	1	0	2	1	2	1	0	1	3	0	1	0	0	0	0	0	0	1	0	0	0	7	0	1	3	5	4	4	5	4	5	5	5
1	2	1	1	0	0	2	1	0	0	1	0	0	2	1	0	3	0	1	1	1	2	1	0	2	2	1	0	0	0	0	0	0	0	1	0	0	0	2	1	0	3	3	4	3	4	4	4	4	4
1	2	1	1	0	0	2	1	0	0	1	0	0	2	1	0	2	1	0	2	0	1	0	0	2	1	0	0	0	0	1	0	0	0	1	0	0	0	7	0	1	2	4	2	5	4	5	4	5	4
1	2	1	3	1	0	3	0	1	0	1	0	0	1	0	0	2	1	0	3	1	2	1	0	1	7	0	0	0	0	0	0	1	0	1	0	0	0	2	1	0	5	3	3	4	4	4	5	4	4
1	2	1	4	0	1	3	0	1	0	1	0	0	1	0	0	2	1	0	3	1	2	1	0	1	8	0	0	0	0	0	0	0	1	1	0	0	0	7	0	1	5	3	4	4	3	3	4	4	5
1	2	1	4	0	1	4	0	0	1	1	0	0	2	1	0	2	1	0	4	1	1	0	0	3	2	1	0	0	0	0	0	0	0	4	0	0	1	1	0	0	4	5	4	4	4	5	4	4	4
1	2	1	2	1	0	3	0	1	0	2	1	0	1	0	0	3	0	1	2	0	1	0	0	1	5	0	0	0	1	0	0	0	0	1	0	0	0	7	0	1	4	3	3	5	3	3	3	3	4
1	2	1	1	0	0	1	0	0	0	1	0	0	1	0	0	2	1	0	2	1	1	0	0	1	4	0	0	1	0	0	0	0	0	1	0	0	0	7	0	1	5	3	4	4	4	4	4	4	4
1	2	1	2	1	0	2	1	0	0	1	0	0	2	1	0	2	1	0	2	0	2	1	0	4	6	0	0	0	0	0	1	0	0	1	0	0	0	7	0	1	5	5	4	5	5	4	4	4	4
1	2	1	1	0	0	2	1	0	0	2	1	0	1	0	0	2	1	0	3	1	1	0	0	2	1	0	0	0	0	1	0	0	0	1	0	0	0	7	0	1	3	5	5	5	5	2	5	2	2
1	2	1	3	1	0	1	0	0	0	2	1	0	1	0	0	3	0	1	3	1	2	1	0	2	6	0	0	0	0	0	1	0	0	3	0	1	0	2	1	0	4	3	3	3	4	5	5	5	5
1	1	0	1	0	0	1	0	0	0	1	0	0	2	1	0	3	0	1	2	1	3	0	1	1	6	0	0	0	0	0	1	0	0	1	0	0	0	7	0	1	5	5	5	5	4	3	4	3	4
1	2	1	4	0	1	4	0	0	1	1	0	0	2	1	0	2	1	0	2	1	1	0	0	2	6	0	0	0	0	0	1	0	0	4	0	0	1	7	0	1	3	3	3	4	4	3	3	5	4
1	2	1	1	0	0	1	0	0	0	1	0	0	1	0	0	2	1	0	2	1	1	0	0	1	5	0	0	0	1	0	0	0	0	1	0	0	0	7	0	1	3	3	4	4	3	3	3	3	4
1	2	1	1	0	0	1	0	0	0	1	0	0	1	0	0	2	1	0	2	1	1	0	0	2	3	0	1	0	0	0	0	0	0	4	0	0	1	7	0	1	4	5	5	4	3	3	3	3	4
1	2	1	1	0	0	1	0	0	0	1	0	0	1	0	0	3	0	1	2	1	1	0	0	1	1	0	0	0	0	1	0	0	0	3	0	1	0	7	0	1	5	5	5	5	5	5	5	5	3
1	2	1	4	0	1	4	0	0	1	1	0	0	1	0	0	2	1	0	2	1	2	1	0	4	4	0	0	1	0	0	0	0	0	2	1	0	0	2	1	0	3	3	4	3	5	5	4	4	4
1	1	0	1	0	0	1	0	0	0	1	0	0	2	1	0	3	0	1	2	0	1	0	0	1	7	0	0	0	0	0	0	1	0	1	0	0	0	2	1	0	4	5	4	4	3	3	4	5	4
1	2	1	1	0	0	2	1	0	0	2	1	0	1	0	0	2	1	0	3	0	1	0	0	2	8	0	0	0	0	0	0	0	1	1	0	0	0	7	0	1	5	5	5	5	5	4	5	4	5
1	2	1	1	0	0	1	0	0	0	3	0	1	1	0	0	2	1	0	1	0	1	0	0	1	2	1	0	0	0	0	0	0	0	1	0	0	0	7	0	1	4	4	4	5	3	3	4	3	3
1	2	1	1	0	0	1	0	0	0	2	1	0	1	0	0	2	1	0	2	0	1	0	0	2	2	1	0	0	0	0	0	0	0	1	0	0	0	7	0	1	5	5	5	5	5	5	5	5	5
1	2	1	4	0	1	3	0	1	0	1	0	0	2	1	0	2	1	0	1	0	2	1	0	2	3	0	1	0	0	0	0	0	0	3	0	1	0	7	0	1	4	5	5	5	4	5	3	4	3
1	2	1	1	0	0	2	1	0	0	1	0	0	2	1	0	2	1	0	2	0	1	0	0	2	2	1	0	0	0	0	0	0	0	1	0	0	0	1	0	0	1	1	2	2	1	1	1	1	1
1	2	1	1	0	0	1	0	0	0	1	0	0	2	1	0	2	1	0	2	1	1	0	0	2	3	0	1	0	0	0	0	0	0	3	0	1	0	7	0	1	4	3	3	3	5	4	4	4	3
1	2	1	3	1	0	3	0	1	0	1	0	0	2	1	0	2	1	0	2	1	2	1	0	1	3	0	1	0	0	0	0	0	0	1	0	0	0	7	0	1	3	4	4	3	3	5	4	4	3
1	2	1	4	0	1	3	0	1	0	1	0	0	2	1	0	2	1	0	2	0	1	0	0	1	2	1	0	0	0	0	0	0	0	1	0	0	0	1	0	0	5	4	5	5	4	1	2	5	4
1	2	1	1	0	0	1	0	0	0	1	0	0	2	1	0	2	1	0	2	1	1	0	0	1	5	0	0	0	1	0	0	0	0	1	0	0	0	7	0	1	4	4	4	3	3	3	3	5	3
1	2	1	2	1	0	2	1	0	0	1	0	0	2	1	0	3	0	1	1	1	1	0	0	3	1	0	0	0	0	1	0	0	0	1	0	0	0	2	1	0	3	4	3	4	3	3	3	3	3
1	2	1	3	1	0	3	0	1	0	2	1	0	1	0	0	2	1	0	2	1	2	1	0	1	5	0	0	0	1	0	0	0	0	4	0	0	1	2	1	0	3	5	5	5	4	4	5	3	4
1	2	1	2	1	0	2	1	0	0	1	0	0	2	1	0	2	1	0	3	0	1	0	0	1	3	0	1	0	0	0	0	0	0	4	0	0	1	7	0	1	5	4	3	5	5	5	5	5	5
1	1	0	2	1	0	3	0	1	0	1	0	0	2	1	0	2	1	0	3	1	1	0	0	1	3	0	1	0	0	0	0	0	0	1	0	0	0	7	0	1	5	5	5	5	3	3	3	3	3
1	2	1	1	0	0	1	0	0	0	1	0	0	2	1	0	2	1	0	2	1	1	0	0	1	2	1	0	0	0	0	0	0	0	1	0	0	0	7	0	1	5	3	3	3	4	4	4	4	5
1	1	0	1	0	0	2	1	0	0	1	0	0	1	0	0	2	1	0	2	1	2	1	0	2	8	0	0	0	0	0	0	0	1	3	0	1	0	7	0	1	4	5	4	5	4	3	3	3	3
1	2	1	2	1	0	3	0	1	0	1	0	0	2	1	0	3	0	1	2	1	2	1	0	3	2	1	0	0	0	0	0	0	0	1	0	0	0	7	0	1	4	4	4	4	3	3	3	3	4
1	2	1	1	0	0	2	1	0	0	1	0	0	1	0	0	3	0	1	2	1	2	1	0	1	1	0	0	0	0	1	0	0	0	3	0	1	0	7	0	1	5	4	5	4	5	4	4	4	4
1	2	1	1	0	0	1	0	0	0	3	0	1	1	0	0	2	1	0	2	0	1	0	0	2	3	0	1	0	0	0	0	0	0	1	0	0	0	7	0	1	4	3	3	4	4	4	4	4	4
1	1	0	1	0	0	1	0	0	0	2	1	0	1	0	0	2	1	0	2	0	1	0	0	1	1	0	0	0	0	1	0	0	0	4	0	0	1	7	0	1	3	5	4	4	4	3	5	3	4
1	2	1	4	0	1	4	0	0	1	1	0	0	1	0	0	3	0	1	1	0	2	1	0	2	6	0	0	0	0	0	1	0	0	1	0	0	0	1	0	0	5	4	5	5	3	3	3	3	3
1	2	1	1	0	0	2	1	0	0	2	1	0	1	0	0	3	0	1	2	0	2	1	0	2	4	0	0	1	0	0	0	0	0	1	0	0	0	1	0	0	5	3	5	3	5	5	3	3	4
1	2	1	4	0	1	4	0	0	1	1	0	0	1	0	0	2	1	0	2	0	2	1	0	1	2	1	0	0	0	0	0	0	0	3	0	1	0	7	0	1	4	5	2	5	5	5	4	5	5
1	2	1	4	0	1	4	0	0	1	1	0	0	1	0	0	3	0	1	1	0	3	0	1	2	2	1	0	0	0	0	0	0	0	3	0	1	0	7	0	1	5	5	4	3	3	3	3	3	4
1	1	0	4	0	1	4	0	0	1	1	0	0	2	1	0	2	1	0	1	0	3	0	1	2	2	1	0	0	0	0	0	0	0	3	0	1	0	7	0	1	5	5	5	3	3	3	3	3	3
1	2	1	3	1	0	3	0	1	0	1	0	0	1	0	0	3	0	1	3	1	2	1	0	2	7	0	0	0	0	0	0	1	0	1	0	0	0	7	0	1	3	5	3	5	4	4	4	4	4
1	2	1	1	0	0	1	0	0	0	1	0	0	2	1	0	2	1	0	2	0	2	1	0	4	6	0	0	0	0	0	1	0	0	3	0	1	0	7	0	1	3	5	3	3	5	5	5	5	5
1	1	0	4	0	1	3	0	1	0	1	0	0	1	0	0	2	1	0	2	0	2	1	0	1	3	0	1	0	0	0	0	0	0	3	0	1	0	7	0	1	4	3	3	4	4	4	5	5	3
1	2	1	1	0	0	1	0	0	0	2	1	0	1	0	0	3	0	1	1	1	1	0	0	1	7	0	0	0	0	0	0	1	0	1	0	0	0	2	1	0	4	5	3	5	4	3	4	5	5
1	2	1	1	0	0	1	0	0	0	1	0	0	2	1	0	2	1	0	1	1	1	0	0	1	7	0	0	0	0	0	0	1	0	1	0	0	0	2	1	0	3	5	4	5	5	5	5	2	5
1	2	1	1	0	0	2	1	0	0	3	0	1	1	0	0	3	0	1	1	1	1	0	0	1	8	0	0	0	0	0	0	0	1	1	0	0	0	7	0	1	3	5	3	3	5	5	5	5	5
1	1	0	1	0	0	2	1	0	0	1	0	0	1	0	0	3	0	1	3	1	1	0	0	1	5	0	0	0	1	0	0	0	0	1	0	0	0	2	1	0	3	5	3	3	3	3	5	5	5
1	2	1	1	0	0	2	1	0	0	2	1	0	1	0	0	3	0	1	2	1	1	0	0	1	5	0	0	0	1	0	0	0	0	4	0	0	1	7	0	1	3	4	4	3	3	3	4	4	4
1	2	1	1	0	0	1	0	0	0	2	1	0	1	0	0	2	1	0	1	1	1	0	0	1	4	0	0	1	0	0	0	0	0	1	0	0	0	7	0	1	3	3	3	4	4	4	4	4	3
1	2	1	2	1	0	3	0	1	0	1	0	0	1	0	0	2	1	0	3	1	1	0	0	1	3	0	1	0	0	0	0	0	0	1	0	0	0	7	0	1	4	3	4	3	3	3	3	3	3
1	2	1	1	0	0	1	0	0	0	1	0	0	2	1	0	2	1	0	2	1	1	0	0	1	2	1	0	0	0	0	0	0	0	1	0	0	0	7	0	1	4	5	5	5	3	3	3	3	4
1	2	1	2	1	0	2	1	0	0	1	0	0	2	1	0	3	0	1	2	1	1	0	0	3	2	1	0	0	0	0	0	0	0	1	0	0	0	7	0	1	2	1	2	1	2	1	2	2	1
1	2	1	2	1	0	2	1	0	0	1	0	0	1	0	0	2	1	0	2	1	1	0	0	2	2	1	0	0	0	0	0	0	0	1	0	0	0	7	0	1	5	5	4	3	5	5	5	5	5
1	2	1	4	0	1	4	0	0	1	1	0	0	2	1	0	2	1	0	2	1	2	1	0	2	7	0	0	0	0	0	0	1	0	1	0	0	0	1	0	0	5	4	4	5	4	4	4	4	4
1	2	1	4	0	1	4	0	0	1	2	1	0	1	0	0	3	0	1	2	1	2	1	0	1	7	0	0	0	0	0	0	1	0	3	0	1	0	7	0	1	5	5	3	4	5	5	4	3	4
1	2	1	4	0	1	4	0	0	1	2	1	0	1	0	0	2	1	0	4	1	2	1	0	1	1	0	0	0	0	1	0	0	0	1	0	0	0	7	0	1	4	4	4	5	4	5	5	4	3
1	2	1	1	0	0	1	0	0	0	1	0	0	2	1	0	2	1	0	2	0	1	0	0	1	7	0	0	0	0	0	0	1	0	1	0	0	0	2	1	0	3	3	3	5	3	3	3	3	4
1	2	1	4	0	1	4	0	0	1	1	0	0	2	1	0	2	1	0	3	0	1	0	0	2	7	0	0	0	0	0	0	1	0	1	0	0	0	7	0	1	3	5	4	5	5	5	5	5	5
1	2	1	1	0	0	1	0	0	0	1	0	0	2	1	0	3	0	1	1	0	1	0	0	1	6	0	0	0	0	0	1	0	0	1	0	0	0	2	1	0	3	4	5	2	4	5	2	4	5
1	2	1	1	0	0	1	0	0	0	1	0	0	2	1	0	2	1	0	1	0	1	0	0	1	2	1	0	0	0	0	0	0	0	2	1	0	0	7	0	1	5	5	4	5	4	5	4	5	5
1	2	1	2	1	0	2	1	0	0	1	0	0	1	0	0	2	1	0	3	0	2	1	0	1	4	0	0	1	0	0	0	0	0	1	0	0	0	7	0	1	4	5	2	5	2	5	2	5	5
1	2	1	1	0	0	2	1	0	0	1	0	0	2	1	0	2	1	0	1	0	2	1	0	4	2	1	0	0	0	0	0	0	0	1	0	0	0	7	0	1	2	1	1	2	1	1	2	1	3
1	2	1	3	1	0	3	0	1	0	1	0	0	1	0	0	3	0	1	1	1	2	1	0	2	1	0	0	0	0	1	0	0	0	1	0	0	0	7	0	1	5	5	5	5	5	5	5	5	5
1	2	1	2	1	0	2	1	0	0	1	0	0	2	1	0	3	0	1	3	0	1	0	0	4	7	0	0	0	0	0	0	1	0	1	0	0	0	7	0	1	5	5	5	5	5	5	5	5	3
1	2	1	2	1	0	3	0	1	0	1	0	0	1	0	0	2	1	0	2	0	1	0	0	2	7	0	0	0	0	0	0	1	0	1	0	0	0	7	0	1	5	5	5	2	5	2	5	5	2
1	2	1	4	0	1	4	0	0	1	1	0	0	1	0	0	2	1	0	2	0	2	1	0	1	6	0	0	0	0	0	1	0	0	2	1	0	0	2	1	0	3	4	4	3	3	3	3	3	3
1	2	1	1	0	0	1	0	0	0	1	0	0	1	0	0	2	1	0	1	0	1	0	0	4	4	0	0	1	0	0	0	0	0	1	0	0	0	2	1	0	4	5	5	5	5	5	5	5	4
1	1	0	1	0	0	2	1	0	0	1	0	0	2	1	0	3	0	1	2	0	1	0	0	2	3	0	1	0	0	0	0	0	0	1	0	0	0	7	0	1	5	2	5	2	5	2	5	1	2
1	2	1	1	0	0	1	0	0	0	1	0	0	1	0	0	2	1	0	2	0	1	0	0	2	2	1	0	0	0	0	0	0	0	1	0	0	0	7	0	1	5	5	3	4	3	3	3	3	3
1	2	1	3	1	0	3	0	1	0	1	0	0	2	1	0	2	1	0	2	1	1	0	0	1	5	0	0	0	1	0	0	0	0	4	0	0	1	7	0	1	1	1	2	1	2	1	1	4	1
1	2	1	2	1	0	2	1	0	0	1	0	0	2	1	0	2	1	0	2	1	2	1	0	2	3	0	1	0	0	0	0	0	0	3	0	1	0	7	0	1	5	3	3	3	5	5	5	5	3
1	1	0	3	1	0	3	0	1	0	1	0	0	1	0	0	3	0	1	2	1	2	1	0	2	2	1	0	0	0	0	0	0	0	1	0	0	0	7	0	1	3	4	4	3	3	3	3	3	4
1	2	1	1	0	0	2	1	0	0	1	0	0	2	1	0	2	1	0	1	0	1	0	0	1	6	0	0	0	0	0	1	0	0	3	0	1	0	7	0	1	3	3	4	4	4	3	4	3	4
1	2	1	1	0	0	2	1	0	0	1	0	0	1	0	0	2	1	0	2	0	1	0	0	1	3	0	1	0	0	0	0	0	0	1	0	0	0	2	1	0	4	3	3	3	4	3	3	3	3
1	1	0	3	1	0	3	0	1	0	1	0	0	1	0	0	3	0	1	2	0	1	0	0	1	2	1	0	0	0	0	0	0	0	1	0	0	0	7	0	1	5	3	3	5	3	3	3	3	3
1	2	1	4	0	1	4	0	0	1	1	0	0	1	0	0	3	0	1	2	0	2	1	0	3	7	0	0	0	0	0	0	1	0	1	0	0	0	2	1	0	4	4	3	4	4	3	4	4	4
1	1	0	3	1	0	3	0	1	0	1	0	0	1	0	0	2	1	0	3	0	2	1	0	3	7	0	0	0	0	0	0	1	0	1	0	0	0	7	0	1	3	5	3	4	5	3	5	3	3
1	2	1	1	0	0	2	1	0	0	2	1	0	1	0	0	3	0	1	3	0	1	0	0	1	7	0	0	0	0	0	0	1	0	1	0	0	0	7	0	1	5	4	2	5	5	4	2	3	4
1	2	1	1	0	0	1	0	0	0	2	1	0	1	0	0	2	1	0	2	1	1	0	0	1	2	1	0	0	0	0	0	0	0	1	0	0	0	7	0	1	4	2	4	4	2	4	4	4	4
1	2	1	4	0	1	3	0	1	0	1	0	0	1	0	0	2	1	0	3	1	2	1	0	1	4	0	0	1	0	0	0	0	0	1	0	0	0	7	0	1	2	1	2	1	2	5	1	2	1
1	1	0	2	1	0	2	1	0	0	1	0	0	2	1	0	2	1	0	2	0	2	1	0	2	3	0	1	0	0	0	0	0	0	1	0	0	0	7	0	1	2	1	2	1	2	1	2	1	2
1	2	1	4	0	1	4	0	0	1	1	0	0	1	0	0	3	0	1	1	1	1	0	0	4	2	1	0	0	0	0	0	0	0	2	1	0	0	2	1	0	4	4	5	4	1	4	5	5	1
1	2	1	3	1	0	3	0	1	0	1	0	0	2	1	0	2	1	0	2	1	2	1	0	1	8	0	0	0	0	0	0	0	1	1	0	0	0	7	0	1	4	4	4	3	4	3	4	4	4
1	2	1	4	0	1	4	0	0	1	1	0	0	1	0	0	3	0	1	1	1	2	1	0	1	7	0	0	0	0	0	0	1	0	1	0	0	0	7	0	1	4	5	3	4	5	5	5	5	3
1	2	1	3	1	0	3	0	1	0	1	0	0	2	1	0	2	1	0	3	1	2	1	0	1	2	1	0	0	0	0	0	0	0	1	0	0	0	7	0	1	3	5	5	5	4	5	5	5	4
1	2	1	1	0	0	2	1	0	0	1	0	0	1	0	0	2	1	0	3	1	2	1	0	2	2	1	0	0	0	0	0	0	0	4	0	0	1	7	0	1	5	5	5	5	5	5	5	5	5
2	2	1	1	0	0	1	0	0	0	1	0	0	1	0	0	3	0	1	2	0	1	0	0	2	7	0	0	0	0	0	0	1	0	1	0	0	0	1	0	0	3	5	5	3	3	3	3	3	3
1	1	0	3	1	0	3	0	1	0	1	0	0	2	1	0	3	0	1	1	0	1	0	0	1	6	0	0	0	0	0	1	0	0	1	0	0	0	7	0	1	3	4	4	4	4	4	4	4	3
1	2	1	1	0	0	1	0	0	0	1	0	0	1	0	0	2	1	0	1	0	1	0	0	3	3	0	1	0	0	0	0	0	0	1	0	0	0	1	0	0	4	5	3	5	5	5	5	5	4
1	2	1	2	1	0	3	0	1	0	2	1	0	1	0	0	3	0	1	2	0	2	1	0	1	3	0	1	0	0	0	0	0	0	1	0	0	0	2	1	0	5	4	5	3	4	4	4	4	5
1	2	1	2	1	0	2	1	0	0	1	0	0	1	0	0	2	1	0	2	0	2	1	0	1	2	1	0	0	0	0	0	0	0	3	0	1	0	7	0	1	4	5	5	5	4	4	4	4	3
1	1	0	3	1	0	3	0	1	0	1	0	0	2	1	0	3	0	1	2	0	2	1	0	1	1	0	0	0	0	1	0	0	0	1	0	0	0	7	0	1	5	3	3	3	3	3	3	3	4
1	2	1	4	0	1	4	0	0	1	2	1	0	1	0	0	2	1	0	2	1	2	1	0	3	8	0	0	0	0	0	0	0	1	1	0	0	0	7	0	1	5	3	4	4	4	4	4	4	4
1	2	1	4	0	1	4	0	0	1	1	0	0	2	1	0	2	1	0	3	1	2	1	0	2	4	0	0	1	0	0	0	0	0	1	0	0	0	2	1	0	3	4	3	3	4	3	4	3	4
1	2	1	1	0	0	1	0	0	0	2	1	0	2	1	0	3	0	1	1	0	1	0	0	2	2	1	0	0	0	0	0	0	0	2	1	0	0	2	1	0	5	3	4	3	3	3	3	3	3
1	2	1	1	0	0	2	1	0	0	1	0	0	2	1	0	2	1	0	3	0	1	0	0	2	2	1	0	0	0	0	0	0	0	1	0	0	0	7	0	1	4	5	3	3	3	4	4	4	4
1	2	1	1	0	0	2	1	0	0	2	1	0	1	0	0	3	0	1	3	1	1	0	0	1	2	1	0	0	0	0	0	0	0	4	0	0	1	7	0	1	4	5	5	5	5	4	4	4	5
1	2	1	1	0	0	2	1	0	0	1	0	0	2	1	0	2	1	0	2	0	1	0	0	1	4	0	0	1	0	0	0	0	0	4	0	0	1	7	0	1	5	4	5	5	5	5	5	5	5
1	2	1	1	0	0	2	1	0	0	1	0	0	1	0	0	2	1	0	2	0	1	0	0	2	4	0	0	1	0	0	0	0	0	1	0	0	0	7	0	1	5	4	4	3	3	3	3	3	5
1	1	0	2	1	0	2	1	0	0	1	0	0	2	1	0	2	1	0	2	0	1	0	0	1	1	0	0	0	0	1	0	0	0	1	0	0	0	7	0	1	5	3	4	3	4	3	3	3	4
1	1	0	2	1	0	3	0	1	0	1	0	0	2	1	0	3	0	1	2	0	2	1	0	3	7	0	0	0	0	0	0	1	0	4	0	0	1	2	1	0	3	5	4	3	4	4	4	4	4
1	1	0	2	1	0	3	0	1	0	2	1	0	1	0	0	3	0	1	2	0	2	1	0	1	3	0	1	0	0	0	0	0	0	3	0	1	0	7	0	1	4	4	4	4	3	3	5	4	5
1	2	1	2	1	0	2	1	0	0	1	0	0	2	1	0	2	1	0	2	1	1	0	0	1	2	1	0	0	0	0	0	0	0	1	0	0	0	7	0	1	4	4	3	3	4	3	3	3	4
1	2	1	3	1	0	3	0	1	0	1	0	0	1	0	0	3	0	1	2	0	2	1	0	2	6	0	0	0	0	0	1	0	0	1	0	0	0	1	0	0	4	5	5	5	5	5	5	5	3
1	2	1	3	1	0	3	0	1	0	2	1	0	1	0	0	3	0	1	3	1	2	1	0	1	7	0	0	0	0	0	0	1	0	1	0	0	0	2	1	0	3	4	3	4	3	3	3	4	3
1	1	0	1	0	0	2	1	0	0	1	0	0	2	1	0	3	0	1	2	0	1	0	0	2	8	0	0	0	0	0	0	0	1	1	0	0	0	7	0	1	2	1	4	1	2	1	2	1	1
1	2	1	1	0	0	2	1	0	0	2	1	0	2	1	0	2	1	0	2	1	1	0	0	1	2	1	0	0	0	0	0	0	0	1	0	0	0	1	0	0	4	5	2	4	4	2	4	2	5
1	2	1	1	0	0	2	1	0	0	1	0	0	2	1	0	3	0	1	2	1	1	0	0	2	2	1	0	0	0	0	0	0	0	1	0	0	0	2	1	0	4	4	4	4	3	4	3	4	3
1	2	1	1	0	0	1	0	0	0	1	0	0	2	1	0	3	0	1	2	1	1	0	0	2	2	1	0	0	0	0	0	0	0	1	0	0	0	2	1	0	4	4	4	4	4	4	4	4	4
1	2	1	1	0	0	1	0	0	0	1	0	0	2	1	0	3	0	1	1	1	1	0	0	1	2	1	0	0	0	0	0	0	0	1	0	0	0	2	1	0	3	5	3	5	3	3	4	5	4
1	1	0	4	0	1	4	0	0	1	1	0	0	1	0	0	3	0	1	2	1	2	1	0	2	6	0	0	0	0	0	1	0	0	1	0	0	0	2	1	0	4	4	4	3	3	3	3	3	3
1	2	1	2	1	0	2	1	0	0	1	0	0	1	0	0	2	1	0	3	1	2	1	0	1	3	0	1	0	0	0	0	0	0	4	0	0	1	7	0	1	3	4	3	4	4	4	4	5	5
1	2	1	2	1	0	3	0	1	0	1	0	0	1	0	0	3	0	1	2	1	2	1	0	2	2	1	0	0	0	0	0	0	0	1	0	0	0	2	1	0	3	4	3	3	4	4	4	4	3
1	2	1	2	1	0	2	1	0	0	1	0	0	1	0	0	3	0	1	2	1	2	1	0	2	2	1	0	0	0	0	0	0	0	1	0	0	0	2	1	0	4	5	3	4	4	3	4	3	3
1	2	1	1	0	0	2	1	0	0	1	0	0	2	1	0	3	0	1	2	1	2	1	0	2	2	1	0	0	0	0	0	0	0	1	0	0	0	2	1	0	3	4	5	5	3	3	3	3	2
1	2	1	1	0	0	1	0	0	0	1	0	0	1	0	0	2	1	0	1	0	1	0	0	1	7	0	0	0	0	0	0	1	0	2	1	0	0	2	1	0	3	3	3	3	3	4	3	4	4
1	2	1	1	0	0	2	1	0	0	1	0	0	2	1	0	3	0	1	2	0	1	0	0	2	7	0	0	0	0	0	0	1	0	1	0	0	0	7	0	1	3	5	5	5	4	5	3	3	5
2	2	1	2	1	0	2	1	0	0	1	0	0	2	1	0	2	1	0	2	0	1	0	0	2	7	0	0	0	0	0	0	1	0	2	1	0	0	2	1	0	3	3	4	4	4	3	5	3	3
1	2	1	3	1	0	3	0	1	0	2	1	0	1	0	0	2	1	0	3	0	1	0	0	2	7	0	0	0	0	0	0	1	0	1	0	0	0	7	0	1	2	1	1	1	2	2	2	1	2
1	2	1	3	1	0	3	0	1	0	2	1	0	1	0	0	2	1	0	2	0	1	0	0	2	6	0	0	0	0	0	1	0	0	1	0	0	0	1	0	0	3	4	4	3	5	4	5	4	4
1	2	1	1	0	0	1	0	0	0	2	1	0	3	0	1	2	1	0	2	0	1	0	0	2	4	0	0	1	0	0	0	0	0	2	1	0	0	2	1	0	5	4	4	3	3	3	4	4	3
1	1	0	1	0	0	1	0	0	0	1	0	0	1	0	0	3	0	1	1	0	1	0	0	1	3	0	1	0	0	0	0	0	0	1	0	0	0	2	1	0	4	5	5	5	5	4	4	4	4
1	2	1	1	0	0	1	0	0	0	1	0	0	2	1	0	2	1	0	1	0	1	0	0	3	1	0	0	0	0	1	0	0	0	1	0	0	0	2	1	0	3	4	4	3	3	3	3	3	5
1	2	1	3	1	0	2	1	0	0	2	1	0	1	0	0	3	0	1	2	0	1	0	0	1	1	0	0	0	0	1	0	0	0	1	0	0	0	7	0	1	3	5	3	5	3	3	3	3	3
1	2	1	1	0	0	1	0	0	0	1	0	0	1	0	0	2	1	0	1	0	2	1	0	1	5	0	0	0	1	0	0	0	0	3	0	1	0	7	0	1	5	5	5	5	5	4	5	4	5
1	2	1	1	0	0	1	0	0	0	2	1	0	1	0	0	2	1	0	2	0	3	0	1	2	7	0	0	0	0	0	0	1	0	1	0	0	0	2	1	0	5	4	4	4	4	4	4	4	3
1	2	1	1	0	0	2	1	0	0	1	0	0	1	0	0	2	1	0	2	1	1	0	0	2	3	0	1	0	0	0	0	0	0	4	0	0	1	7	0	1	4	3	2	4	3	4	4	3	3
1	2	1	3	1	0	3	0	1	0	1	0	0	1	0	0	2	1	0	2	0	2	1	0	1	2	1	0	0	0	0	0	0	0	1	0	0	0	7	0	1	5	4	5	3	4	4	5	4	4
1	2	1	1	0	0	1	0	0	0	1	0	0	1	0	0	3	0	1	1	1	1	0	0	1	3	0	1	0	0	0	0	0	0	1	0	0	0	2	1	0	5	3	5	5	3	4	4	5	5
1	2	1	2	1	0	3	0	1	0	1	0	0	1	0	0	3	0	1	2	0	1	0	0	1	8	0	0	0	0	0	0	0	1	1	0	0	0	7	0	1	4	3	5	2	5	3	2	4	5
1	2	1	2	1	0	2	1	0	0	1	0	0	1	0	0	2	1	0	1	0	1	0	0	1	4	0	0	1	0	0	0	0	0	1	0	0	0	7	0	1	3	3	4	5	3	4	4	3	5
1	2	1	3	1	0	3	0	1	0	2	1	0	1	0	0	2	1	0	2	0	2	1	0	1	3	0	1	0	0	0	0	0	0	1	0	0	0	7	0	1	5	4	5	4	4	4	4	4	4
1	2	1	4	0	1	4	0	0	1	1	0	0	2	1	0	2	1	0	2	0	2	1	0	1	2	1	0	0	0	0	0	0	0	1	0	0	0	7	0	1	5	4	5	5	4	4	4	3	4
1	2	1	1	0	0	1	0	0	0	1	0	0	2	1	0	2	1	0	2	0	2	1	0	2	1	0	0	0	0	1	0	0	0	3	0	1	0	7	0	1	4	4	3	4	4	4	4	4	4
1	2	1	4	0	1	4	0	0	1	2	1	0	2	1	0	2	1	0	2	1	2	1	0	3	2	1	0	0	0	0	0	0	0	1	0	0	0	7	0	1	4	5	5	2	4	2	4	4	4
1	2	1	4	0	1	3	0	1	0	1	0	0	2	1	0	2	1	0	4	1	2	1	0	4	2	1	0	0	0	0	0	0	0	1	0	0	0	7	0	1	4	5	4	5	5	5	5	5	4
1	2	1	1	0	0	2	1	0	0	1	0	0	2	1	0	2	1	0	2	0	1	0	0	1	2	1	0	0	0	0	0	0	0	1	0	0	0	7	0	1	3	3	4	4	3	3	4	4	4
1	2	1	4	0	1	4	0	0	1	3	0	1	1	0	0	2	1	0	3	0	2	1	0	3	7	0	0	0	0	0	0	1	0	1	0	0	0	7	0	1	5	5	4	4	4	3	4	4	4
1	2	1	2	1	0	2	1	0	0	1	0	0	2	1	0	2	1	0	2	0	2	1	0	2	3	0	1	0	0	0	0	0	0	3	0	1	0	7	0	1	4	4	4	3	4	4	4	4	4
1	2	1	1	0	0	2	1	0	0	1	0	0	2	1	0	2	1	0	2	0	2	1	0	1	3	0	1	0	0	0	0	0	0	3	0	1	0	7	0	1	3	4	4	4	3	5	5	5	3
1	2	1	1	0	0	1	0	0	0	1	0	0	1	0	0	2	1	0	1	0	1	0	0	2	6	0	0	0	0	0	1	0	0	1	0	0	0	7	0	1	4	4	5	3	4	4	5	3	4
1	2	1	2	1	0	2	1	0	0	3	0	1	3	0	1	2	1	0	2	0	1	0	0	2	2	1	0	0	0	0	0	0	0	2	1	0	0	7	0	1	5	5	4	4	3	2	5	4	4
1	1	0	3	1	0	3	0	1	0	1	0	0	1	0	0	3	0	1	3	1	1	0	0	2	6	0	0	0	0	0	1	0	0	2	1	0	0	7	0	1	5	2	1	1	1	2	2	2	1
1	2	1	1	0	0	1	0	0	0	1	0	0	2	1	0	3	0	1	1	1	1	0	0	1	2	1	0	0	0	0	0	0	0	1	0	0	0	7	0	1	4	4	4	4	3	3	3	4	4
1	2	1	3	1	0	3	0	1	0	1	0	0	2	1	0	2	1	0	2	0	1	0	0	1	7	0	0	0	0	0	0	1	0	2	1	0	0	2	1	0	3	3	3	3	3	4	3	3	3
1	2	1	1	0	0	2	1	0	0	2	1	0	2	1	0	2	1	0	2	1	1	0	0	1	7	0	0	0	0	0	0	1	0	1	0	0	0	1	0	0	3	3	3	3	3	3	3	3	3
1	2	1	2	1	0	2	1	0	0	1	0	0	2	1	0	2	1	0	3	1	1	0	0	1	4	0	0	1	0	0	0	0	0	1	0	0	0	2	1	0	4	5	4	3	4	4	4	4	3
1	2	1	2	1	0	2	1	0	0	3	0	1	1	0	0	2	1	0	3	1	1	0	0	2	3	0	1	0	0	0	0	0	0	4	0	0	1	7	0	1	4	4	4	4	4	3	4	4	4
1	2	1	2	1	0	3	0	1	0	1	0	0	1	0	0	2	1	0	2	1	1	0	0	3	2	1	0	0	0	0	0	0	0	1	0	0	0	2	1	0	4	2	4	2	4	4	3	2	5
1	2	1	4	0	1	4	0	0	1	1	0	0	1	0	0	2	1	0	2	0	1	0	0	2	7	0	0	0	0	0	0	1	0	1	0	0	0	1	0	0	5	5	4	5	5	4	5	4	4
1	2	1	1	0	0	1	0	0	0	1	0	0	1	0	0	3	0	1	2	0	1	0	0	1	2	1	0	0	0	0	0	0	0	1	0	0	0	2	1	0	5	4	5	5	3	3	4	4	5
1	1	0	3	1	0	3	0	1	0	1	0	0	2	1	0	3	0	1	2	0	2	1	0	2	2	1	0	0	0	0	0	0	0	1	0	0	0	7	0	1	4	3	3	4	3	3	3	3	3
1	2	1	4	0	1	4	0	0	1	1	0	0	2	1	0	3	0	1	2	0	2	1	0	2	2	1	0	0	0	0	0	0	0	1	0	0	0	7	0	1	4	4	5	4	4	3	2	5	5
1	2	1	2	1	0	2	1	0	0	1	0	0	3	0	1	3	0	1	2	0	1	0	0	1	3	0	1	0	0	0	0	0	0	1	0	0	0	1	0	0	4	5	3	3	3	4	3	4	4
1	2	1	1	0	0	1	0	0	0	1	0	0	2	1	0	2	1	0	3	1	1	0	0	4	3	0	1	0	0	0	0	0	0	1	0	0	0	7	0	1	4	4	4	3	5	3	4	4	4
1	2	1	4	0	1	3	0	1	0	1	0	0	2	1	0	2	1	0	3	1	2	1	0	2	2	1	0	0	0	0	0	0	0	4	0	0	1	7	0	1	3	5	3	3	4	3	3	3	3
1	2	1	1	0	0	2	1	0	0	2	1	0	1	0	0	3	0	1	2	0	1	0	0	1	3	0	1	0	0	0	0	0	0	2	1	0	0	2	1	0	5	2	5	5	2	2	3	3	2
1	2	1	1	0	0	2	1	0	0	1	0	0	2	1	0	2	1	0	3	0	1	0	0	1	2	1	0	0	0	0	0	0	0	4	0	0	1	7	0	1	4	5	5	3	3	4	4	4	4
1	2	1	3	1	0	3	0	1	0	1	0	0	2	1	0	2	1	0	3	0	2	1	0	2	2	1	0	0	0	0	0	0	0	3	0	1	0	7	0	1	3	4	4	3	5	3	5	4	3
1	2	1	2	1	0	3	0	1	0	1	0	0	1	0	0	2	1	0	1	1	2	1	0	1	5	0	0	0	1	0	0	0	0	1	0	0	0	7	0	1	1	2	1	2	2	1	1	2	2
1	2	1	2	1	0	2	1	0	0	1	0	0	2	1	0	2	1	0	3	1	2	1	0	4	4	0	0	1	0	0	0	0	0	1	0	0	0	7	0	1	3	3	4	4	3	3	3	3	3
1	2	1	1	0	0	2	1	0	0	1	0	0	1	0	0	2	1	0	2	0	1	0	0	1	6	0	0	0	0	0	1	0	0	1	0	0	0	7	0	1	3	4	4	3	5	5	5	5	5
1	2	1	4	0	1	3	0	1	0	1	0	0	2	1	0	2	1	0	3	0	1	0	0	2	5	0	0	0	1	0	0	0	0	4	0	0	1	7	0	1	5	5	4	5	5	4	5	4	5
1	2	1	1	0	0	1	0	0	0	1	0	0	2	1	0	3	0	1	1	0	1	0	0	4	4	0	0	1	0	0	0	0	0	1	0	0	0	2	1	0	1	4	3	3	4	5	2	5	4
1	2	1	1	0	0	3	0	1	0	2	1	0	1	0	0	2	1	0	2	0	1	0	0	2	4	0	0	1	0	0	0	0	0	1	0	0	0	2	1	0	3	5	4	4	4	4	4	4	4
1	2	1	1	0	0	1	0	0	0	2	1	0	1	0	0	2	1	0	2	0	1	0	0	2	3	0	1	0	0	0	0	0	0	1	0	0	0	7	0	1	4	4	4	3	5	5	5	5	5
1	2	1	1	0	0	2	1	0	0	1	0	0	1	0	0	3	0	1	2	0	2	1	0	1	6	0	0	0	0	0	1	0	0	1	0	0	0	1	0	0	1	2	1	2	1	1	1	2	1
1	2	1	2	1	0	2	1	0	0	1	0	0	1	0	0	2	1	0	3	0	2	1	0	4	6	0	0	0	0	0	1	0	0	1	0	0	0	7	0	1	3	4	3	4	3	3	3	3	4
1	2	1	3	1	0	3	0	1	0	2	1	0	1	0	0	2	1	0	1	0	2	1	0	1	4	0	0	1	0	0	0	0	0	2	1	0	0	2	1	0	3	5	5	5	5	5	5	4	4
1	2	1	1	0	0	1	0	0	0	1	0	0	1	0	0	2	1	0	2	1	2	1	0	2	4	0	0	1	0	0	0	0	0	2	1	0	0	2	1	0	5	3	3	4	4	4	3	3	5
1	2	1	2	1	0	2	1	0	0	1	0	0	2	1	0	3	0	1	1	1	1	0	0	1	4	0	0	1	0	0	0	0	0	1	0	0	0	7	0	1	3	4	3	5	3	3	4	4	5
1	2	1	1	0	0	2	1	0	0	1	0	0	2	1	0	3	0	1	1	0	1	0	0	2	3	0	1	0	0	0	0	0	0	1	0	0	0	2	1	0	5	5	5	5	5	5	5	5	5
1	2	1	1	0	0	2	1	0	0	1	0	0	2	1	0	3	0	1	1	1	1	0	0	2	2	1	0	0	0	0	0	0	0	1	0	0	0	2	1	0	4	5	4	4	4	3	3	3	4
1	2	1	2	1	0	2	1	0	0	1	0	0	1	0	0	3	0	1	2	1	1	0	0	2	2	1	0	0	0	0	0	0	0	1	0	0	0	7	0	1	3	4	4	4	4	4	4	4	4
1	2	1	4	0	1	4	0	0	1	1	0	0	2	1	0	3	0	1	3	1	2	1	0	1	2	1	0	0	0	0	0	0	0	1	0	0	0	7	0	1	4	4	4	4	3	4	4	3	4
1	2	1	1	0	0	2	1	0	0	1	0	0	1	0	0	2	1	0	1	0	1	0	0	1	5	0	0	0	1	0	0	0	0	1	0	0	0	7	0	1	3	5	3	3	5	5	5	5	5
1	2	1	1	0	0	1	0	0	0	2	1	0	1	0	0	2	1	0	1	0	1	0	0	1	4	0	0	1	0	0	0	0	0	1	0	0	0	7	0	1	3	5	5	5	5	5	5	5	5
1	2	1	2	1	0	3	0	1	0	2	1	0	1	0	0	3	0	1	2	0	1	0	0	1	4	0	0	1	0	0	0	0	0	1	0	0	0	7	0	1	4	4	3	3	4	3	3	3	3
1	2	1	1	0	0	1	0	0	0	1	0	0	1	0	0	2	1	0	2	0	1	0	0	1	3	0	1	0	0	0	0	0	0	2	1	0	0	2	1	0	5	2	2	3	5	5	5	2	5
1	2	1	2	1	0	3	0	1	0	1	0	0	2	1	0	2	1	0	1	0	1	0	0	1	1	0	0	0	0	1	0	0	0	2	1	0	0	7	0	1	1	2	1	2	1	2	1	2	1
1	2	1	4	0	1	4	0	0	1	2	1	0	1	0	0	3	0	1	3	0	2	1	0	2	7	0	0	0	0	0	0	1	0	1	0	0	0	7	0	1	5	4	5	5	4	4	5	4	4
1	2	1	1	0	0	2	1	0	0	1	0	0	2	1	0	2	1	0	1	0	2	1	0	1	3	0	1	0	0	0	0	0	0	1	0	0	0	1	0	0	5	5	5	5	4	3	4	4	4
1	1	0	3	1	0	3	0	1	0	1	0	0	2	1	0	3	0	1	2	0	1	0	0	1	2	1	0	0	0	0	0	0	0	1	0	0	0	2	1	0	3	5	5	3	5	3	2	5	2
1	2	1	2	1	0	2	1	0	0	1	0	0	1	0	0	3	0	1	2	0	2	1	0	1	1	0	0	0	0	1	0	0	0	3	0	1	0	7	0	1	5	3	5	4	4	4	2	4	4
1	2	1	1	0	0	2	1	0	0	1	0	0	2	1	0	2	1	0	3	0	1	0	0	1	3	0	1	0	0	0	0	0	0	1	0	0	0	7	0	1	3	5	4	4	3	3	3	3	4
1	2	1	3	1	0	3	0	1	0	1	0	0	2	1	0	2	1	0	1	0	2	1	0	1	2	1	0	0	0	0	0	0	0	3	0	1	0	7	0	1	1	2	1	1	2	1	1	2	2
1	2	1	1	0	0	1	0	0	0	1	0	0	1	0	0	2	1	0	2	1	1	0	0	1	2	1	0	0	0	0	0	0	0	1	0	0	0	7	0	1	3	3	4	4	5	3	4	3	3
1	2	1	1	0	0	1	0	0	0	1	0	0	1	0	0	3	0	1	1	0	1	0	0	1	7	0	0	0	0	0	0	1	0	2	1	0	0	2	1	0	2	4	5	4	5	4	2	5	4
1	2	1	1	0	0	1	0	0	0	1	0	0	1	0	0	3	0	1	1	0	1	0	0	1	7	0	0	0	0	0	0	1	0	1	0	0	0	2	1	0	3	3	3	3	3	4	3	4	3
1	2	1	1	0	0	1	0	0	0	1	0	0	2	1	0	2	1	0	2	0	1	0	0	1	1	0	0	0	0	1	0	0	0	1	0	0	0	7	0	1	5	5	5	5	5	5	5	5	5
1	2	1	4	0	1	4	0	0	1	2	1	0	2	1	0	2	1	0	2	0	2	1	0	1	3	0	1	0	0	0	0	0	0	2	1	0	0	7	0	1	4	4	5	4	5	4	5	5	4
1	2	1	1	0	0	1	0	0	0	1	0	0	2	1	0	2	1	0	1	0	2	1	0	2	3	0	1	0	0	0	0	0	0	3	0	1	0	7	0	1	5	5	5	4	5	5	4	5	5
1	2	1	1	0	0	2	1	0	0	2	1	0	1	0	0	2	1	0	3	1	1	0	0	1	6	0	0	0	0	0	1	0	0	1	0	0	0	7	0	1	4	5	4	4	5	3	4	4	4
1	2	1	2	1	0	2	1	0	0	1	0	0	2	1	0	2	1	0	2	1	1	0	0	1	6	0	0	0	0	0	1	0	0	1	0	0	0	7	0	1	5	4	4	4	4	3	3	3	3
1	2	1	2	1	0	2	1	0	0	1	0	0	2	1	0	2	1	0	2	1	1	0	0	1	6	0	0	0	0	0	1	0	0	4	0	0	1	7	0	1	5	2	5	5	3	5	3	3	4
1	2	1	1	0	0	2	1	0	0	1	0	0	2	1	0	2	1	0	1	1	1	0	0	3	2	1	0	0	0	0	0	0	0	1	0	0	0	7	0	1	4	4	4	3	3	3	3	3	4
1	2	1	1	0	0	2	1	0	0	1	0	0	1	0	0	2	1	0	1	1	1	0	0	3	1	0	0	0	0	1	0	0	0	1	0	0	0	7	0	1	4	4	3	3	3	5	4	5	4
1	2	1	2	1	0	2	1	0	0	1	0	0	2	1	0	2	1	0	3	1	2	1	0	1	4	0	0	1	0	0	0	0	0	4	0	0	1	7	0	1	5	5	5	5	5	5	5	5	5
1	2	1	1	0	0	2	1	0	0	1	0	0	2	1	0	3	0	1	1	0	1	0	0	2	7	0	0	0	0	0	0	1	0	1	0	0	0	2	1	0	3	4	5	4	5	5	4	2	5
1	2	1	3	1	0	3	0	1	0	2	1	0	3	0	1	2	1	0	2	0	1	0	0	2	4	0	0	1	0	0	0	0	0	3	0	1	0	7	0	1	4	5	5	3	5	4	4	4	4
1	2	1	4	0	1	4	0	0	1	1	0	0	1	0	0	2	1	0	2	0	2	1	0	1	7	0	0	0	0	0	0	1	0	4	0	0	1	2	1	0	5	5	5	5	5	4	5	5	5
1	2	1	1	0	0	1	0	0	0	1	0	0	1	0	0	2	1	0	2	0	2	1	0	2	6	0	0	0	0	0	1	0	0	1	0	0	0	1	0	0	3	5	4	5	5	4	4	4	4
1	2	1	2	1	0	2	1	0	0	2	1	0	1	0	0	2	1	0	2	0	2	1	0	3	4	0	0	1	0	0	0	0	0	3	0	1	0	7	0	1	4	3	4	4	3	4	4	4	4
1	1	0	4	0	1	4	0	0	1	2	1	0	2	1	0	2	1	0	4	0	2	1	0	1	2	1	0	0	0	0	0	0	0	1	0	0	0	7	0	1	3	4	3	3	4	3	3	3	4
1	2	1	4	0	1	4	0	0	1	1	0	0	1	0	0	3	0	1	3	1	2	1	0	1	6	0	0	0	0	0	1	0	0	3	0	1	0	7	0	1	4	3	3	3	4	5	5	5	5
1	2	1	1	0	0	1	0	0	0	1	0	0	1	0	0	2	1	0	2	0	1	0	0	1	6	0	0	0	0	0	1	0	0	2	1	0	0	2	1	0	5	4	4	3	4	3	4	4	4
1	2	1	2	1	0	1	0	0	0	1	0	0	2	1	0	2	1	0	2	0	2	1	0	2	7	0	0	0	0	0	0	1	0	1	0	0	0	7	0	1	4	5	5	5	5	4	4	3	5
1	2	1	2	1	0	3	0	1	0	2	1	0	2	1	0	3	0	1	2	0	2	1	0	2	3	0	1	0	0	0	0	0	0	3	0	1	0	7	0	1	1	3	2	4	4	4	4	4	4
1	2	1	2	1	0	2	1	0	0	1	0	0	1	0	0	3	0	1	3	1	1	0	0	1	6	0	0	0	0	0	1	0	0	4	0	0	1	7	0	1	4	5	5	5	5	4	3	4	4
1	2	1	3	1	0	3	0	1	0	2	1	0	1	0	0	2	1	0	2	0	2	1	0	1	6	0	0	0	0	0	1	0	0	1	0	0	0	2	1	0	4	3	3	4	4	4	3	3	4
1	2	1	1	0	0	3	0	1	0	1	0	0	1	0	0	3	0	1	2	1	1	0	0	2	2	1	0	0	0	0	0	0	0	1	0	0	0	7	0	1	4	1	2	1	1	1	3	3	1
1	2	1	4	0	1	4	0	0	1	1	0	0	1	0	0	2	1	0	2	1	2	1	0	1	4	0	0	1	0	0	0	0	0	4	0	0	1	7	0	1	4	5	4	3	5	5	4	3	3
1	2	1	1	0	0	1	0	0	0	2	1	0	2	1	0	2	1	0	2	0	1	0	0	1	5	0	0	0	1	0	0	0	0	3	0	1	0	7	0	1	3	3	3	3	3	3	3	3	3
1	2	1	1	0	0	2	1	0	0	1	0	0	2	1	0	2	1	0	1	0	1	0	0	1	3	0	1	0	0	0	0	0	0	1	0	0	0	7	0	1	4	3	3	3	3	3	3	4	5
1	1	0	1	0	0	2	1	0	0	1	0	0	1	0	0	3	0	1	2	0	1	0	0	1	2	1	0	0	0	0	0	0	0	2	1	0	0	2	1	0	3	3	4	3	4	4	5	3	4
1	2	1	2	1	0	3	0	1	0	1	0	0	2	1	0	2	1	0	2	0	2	1	0	4	2	1	0	0	0	0	0	0	0	3	0	1	0	7	0	1	4	5	3	3	5	4	4	3	3
1	2	1	4	0	1	3	0	1	0	1	0	0	1	0	0	2	1	0	2	0	2	1	0	2	2	1	0	0	0	0	0	0	0	3	0	1	0	7	0	1	5	5	4	5	5	5	5	5	5
1	2	1	1	0	0	1	0	0	0	1	0	0	1	0	0	2	1	0	2	1	1	0	0	2	7	0	0	0	0	0	0	1	0	1	0	0	0	7	0	1	3	5	5	4	5	3	3	3	4
1	1	0	4	0	1	4	0	0	1	1	0	0	2	1	0	3	0	1	2	1	2	1	0	3	7	0	0	0	0	0	0	1	0	1	0	0	0	1	0	0	5	5	5	5	5	5	5	5	5
1	2	1	2	1	0	2	1	0	0	1	0	0	1	0	0	2	1	0	2	0	1	0	0	3	7	0	0	0	0	0	0	1	0	1	0	0	0	7	0	1	1	2	4	5	4	5	3	4	2
1	2	1	1	0	0	1	0	0	0	2	1	0	1	0	0	2	1	0	1	0	1	0	0	3	6	0	0	0	0	0	1	0	0	1	0	0	0	1	0	0	1	2	2	2	2	1	1	1	2
1	2	1	1	0	0	1	0	0	0	2	1	0	1	0	0	2	1	0	3	1	1	0	0	2	4	0	0	1	0	0	0	0	0	1	0	0	0	7	0	1	5	3	4	4	3	3	3	3	4
1	2	1	1	0	0	1	0	0	0	1	0	0	1	0	0	3	0	1	1	1	1	0	0	2	2	1	0	0	0	0	0	0	0	1	0	0	0	2	1	0	3	3	3	3	3	3	3	3	4
1	2	1	1	0	0	1	0	0	0	2	1	0	2	1	0	3	0	1	2	1	1	0	0	2	2	1	0	0	0	0	0	0	0	1	0	0	0	2	1	0	4	5	4	5	4	3	3	4	5
1	2	1	3	1	0	3	0	1	0	1	0	0	1	0	0	3	0	1	2	0	1	0	0	1	2	1	0	0	0	0	0	0	0	1	0	0	0	7	0	1	4	4	3	5	4	3	3	3	5
1	1	0	2	1	0	2	1	0	0	1	0	0	1	0	0	2	1	0	2	1	1	0	0	2	6	0	0	0	0	0	1	0	0	4	0	0	1	7	0	1	3	4	3	4	4	4	4	4	3
1	2	1	4	0	1	4	0	0	1	1	0	0	2	1	0	2	1	0	3	1	1	0	0	1	2	1	0	0	0	0	0	0	0	1	0	0	0	7	0	1	5	5	5	5	5	5	2	2	5
1	2	1	2	1	0	3	0	1	0	2	1	0	1	0	0	3	0	1	4	1	2	1	0	2	6	0	0	0	0	0	1	0	0	1	0	0	0	7	0	1	3	3	4	5	4	3	4	3	4
1	2	1	1	0	0	1	0	0	0	1	0	0	1	0	0	2	1	0	1	0	1	0	0	2	2	1	0	0	0	0	0	0	0	1	0	0	0	7	0	1	4	5	5	5	5	5	5	5	4
1	2	1	1	0	0	1	0	0	0	1	0	0	1	0	0	2	1	0	1	0	2	1	0	2	8	0	0	0	0	0	0	0	1	3	0	1	0	7	0	1	5	5	4	5	5	5	5	5	5
1	2	1	4	0	1	4	0	0	1	1	0	0	2	1	0	2	1	0	2	0	2	1	0	4	6	0	0	0	0	0	1	0	0	3	0	1	0	7	0	1	3	5	4	4	4	3	3	3	3
1	2	1	3	1	0	3	0	1	0	2	1	0	1	0	0	2	1	0	2	0	2	1	0	2	3	0	1	0	0	0	0	0	0	1	0	0	0	7	0	1	4	4	4	5	5	5	5	5	5
1	2	1	2	1	0	3	0	1	0	1	0	0	1	0	0	3	0	1	2	1	2	1	0	2	7	0	0	0	0	0	0	1	0	2	1	0	0	2	1	0	3	3	3	3	3	3	3	3	4
1	2	1	4	0	1	3	0	1	0	2	1	0	1	0	0	2	1	0	4	0	1	0	0	4	2	1	0	0	0	0	0	0	0	1	0	0	0	7	0	1	3	5	5	3	5	5	5	5	5
1	2	1	1	0	0	2	1	0	0	2	1	0	1	0	0	3	0	1	2	1	1	0	0	2	2	1	0	0	0	0	0	0	0	1	0	0	0	2	1	0	3	4	4	4	4	4	4	4	4
1	2	1	2	1	0	2	1	0	0	2	1	0	1	0	0	2	1	0	1	1	1	0	0	3	2	1	0	0	0	0	0	0	0	1	0	0	0	2	1	0	4	4	4	3	4	4	4	4	3
1	2	1	2	1	0	3	0	1	0	1	0	0	2	1	0	2	1	0	2	1	2	1	0	2	1	0	0	0	0	1	0	0	0	1	0	0	0	7	0	1	3	5	4	3	4	3	5	3	3
1	2	1	1	0	0	1	0	0	0	1	0	0	2	1	0	2	1	0	1	0	1	0	0	1	7	0	0	0	0	0	0	1	0	1	0	0	0	2	1	0	4	5	5	4	3	3	4	4	4
1	2	1	1	0	0	1	0	0	0	1	0	0	2	1	0	2	1	0	1	0	1	0	0	2	5	0	0	0	1	0	0	0	0	1	0	0	0	2	1	0	4	4	3	4	4	4	3	3	3
1	2	1	1	0	0	2	1	0	0	1	0	0	2	1	0	2	1	0	2	0	1	0	0	2	5	0	0	0	1	0	0	0	0	1	0	0	0	7	0	1	5	3	5	3	5	3	3	3	5
1	1	0	1	0	0	2	1	0	0	3	0	1	1	0	0	2	1	0	2	0	1	0	0	3	4	0	0	1	0	0	0	0	0	2	1	0	0	2	1	0	5	5	5	4	5	5	4	5	4
1	2	1	1	0	0	1	0	0	0	1	0	0	1	0	0	2	1	0	2	0	1	0	0	3	3	0	1	0	0	0	0	0	0	1	0	0	0	2	1	0	3	5	4	4	4	4	4	4	3
1	2	1	2	1	0	2	1	0	0	1	0	0	1	0	0	2	1	0	3	0	1	0	0	4	3	0	1	0	0	0	0	0	0	4	0	0	1	7	0	1	4	5	4	3	4	4	4	4	5
1	2	1	1	0	0	1	0	0	0	2	1	0	1	0	0	3	0	1	1	0	1	0	0	1	2	1	0	0	0	0	0	0	0	1	0	0	0	2	1	0	4	3	3	3	3	3	3	3	4
1	1	0	4	0	1	3	0	1	0	1	0	0	2	1	0	3	0	1	3	0	2	1	0	1	7	0	0	0	0	0	0	1	0	1	0	0	0	2	1	0	3	5	3	4	5	4	5	3	3
1	2	1	4	0	1	3	0	1	0	1	0	0	1	0	0	2	1	0	2	0	2	1	0	2	6	0	0	0	0	0	1	0	0	1	0	0	0	7	0	1	5	5	4	5	4	4	4	4	4
1	2	1	1	0	0	2	1	0	0	1	0	0	2	1	0	3	0	1	1	0	2	1	0	4	5	0	0	0	1	0	0	0	0	1	0	0	0	2	1	0	5	3	4	3	3	4	4	4	3
1	2	1	2	1	0	2	1	0	0	2	1	0	1	0	0	2	1	0	2	0	2	1	0	3	3	0	1	0	0	0	0	0	0	3	0	1	0	7	0	1	3	4	3	4	4	4	4	4	3
1	2	1	3	1	0	3	0	1	0	2	1	0	1	0	0	3	0	1	3	0	1	0	0	1	7	0	0	0	0	0	0	1	0	1	0	0	0	7	0	1	1	2	1	2	1	1	2	2	2
1	2	1	1	0	0	1	0	0	0	1	0	0	2	1	0	2	1	0	2	0	1	0	0	2	4	0	0	1	0	0	0	0	0	1	0	0	0	7	0	1	4	4	4	4	4	4	4	4	4
1	2	1	1	0	0	2	1	0	0	1	0	0	2	1	0	2	1	0	2	0	2	1	0	1	3	0	1	0	0	0	0	0	0	3	0	1	0	7	0	1	5	4	5	4	4	3	3	3	4
1	2	1	2	1	0	2	1	0	0	1	0	0	2	1	0	2	1	0	2	1	1	0	0	1	2	1	0	0	0	0	0	0	0	1	0	0	0	7	0	1	2	5	5	4	2	3	4	4	4
1	1	0	2	1	0	2	1	0	0	1	0	0	1	0	0	3	0	1	3	1	2	1	0	1	7	0	0	0	0	0	0	1	0	3	0	1	0	7	0	1	5	5	5	5	5	4	4	5	5
1	2	1	1	0	0	2	1	0	0	1	0	0	1	0	0	2	1	0	2	0	1	0	0	2	4	0	0	1	0	0	0	0	0	3	0	1	0	7	0	1	1	2	1	1	2	1	1	2	1
1	2	1	1	0	0	2	1	0	0	1	0	0	1	0	0	2	1	0	1	0	1	0	0	1	2	1	0	0	0	0	0	0	0	2	1	0	0	2	1	0	3	4	3	3	4	4	4	4	3
1	2	1	3	1	0	3	0	1	0	2	1	0	1	0	0	3	0	1	3	0	2	1	0	3	6	0	0	0	0	0	1	0	0	1	0	0	0	7	0	1	3	4	4	3	3	3	4	3	3
1	2	1	4	0	1	4	0	0	1	1	0	0	2	1	0	2	1	0	3	0	2	1	0	4	2	1	0	0	0	0	0	0	0	1	0	0	0	7	0	1	3	2	4	5	5	3	3	2	3
1	2	1	2	1	0	3	0	1	0	3	0	1	1	0	0	2	1	0	1	0	1	0	0	3	3	0	1	0	0	0	0	0	0	1	0	0	0	1	0	0	4	4	4	4	4	4	4	4	4
1	2	1	2	1	0	2	1	0	0	1	0	0	1	0	0	3	0	1	3	0	1	0	0	1	2	1	0	0	0	0	0	0	0	1	0	0	0	7	0	1	3	3	3	4	3	4	3	4	4
1	1	0	1	0	0	3	0	1	0	1	0	0	1	0	0	2	1	0	1	1	1	0	0	2	7	0	0	0	0	0	0	1	0	1	0	0	0	1	0	0	3	4	3	4	4	3	3	3	3
1	1	0	1	0	0	3	0	1	0	1	0	0	2	1	0	3	0	1	3	1	1	0	0	2	3	0	1	0	0	0	0	0	0	1	0	0	0	7	0	1	4	3	4	3	3	3	4	3	4
1	2	1	1	0	0	2	1	0	0	2	1	0	1	0	0	3	0	1	3	1	1	0	0	4	2	1	0	0	0	0	0	0	0	1	0	0	0	1	0	0	3	5	3	3	5	3	5	5	5
1	2	1	1	0	0	1	0	0	0	1	0	0	1	0	0	3	0	1	1	1	1	0	0	1	2	1	0	0	0	0	0	0	0	2	1	0	0	2	1	0	1	4	2	1	2	1	1	5	1
1	1	0	1	0	0	1	0	0	0	1	0	0	2	1	0	3	0	1	2	1	1	0	0	1	2	1	0	0	0	0	0	0	0	1	0	0	0	7	0	1	3	4	3	3	3	3	4	4	3
1	2	1	3	1	0	3	0	1	0	1	0	0	1	0	0	2	1	0	2	1	2	1	0	1	6	0	0	0	0	0	1	0	0	2	1	0	0	2	1	0	4	2	3	5	5	3	2	3	4
1	1	0	4	0	1	4	0	0	1	1	0	0	2	1	0	2	1	0	2	1	2	1	0	1	6	0	0	0	0	0	1	0	0	3	0	1	0	7	0	1	5	4	4	4	3	3	3	3	3
1	2	1	1	0	0	1	0	0	0	1	0	0	1	0	0	2	1	0	1	1	2	1	0	1	4	0	0	1	0	0	0	0	0	1	0	0	0	2	1	0	5	5	5	5	5	5	5	5	5
1	2	1	4	0	1	4	0	0	1	2	1	0	1	0	0	2	1	0	4	1	2	1	0	1	2	1	0	0	0	0	0	0	0	1	0	0	0	7	0	1	3	5	4	5	5	4	5	4	4
1	2	1	2	1	0	3	0	1	0	1	0	0	2	1	0	3	0	1	1	0	1	0	0	2	5	0	0	0	1	0	0	0	0	2	1	0	0	7	0	1	2	4	5	5	3	4	4	3	2
1	2	1	1	0	0	1	0	0	0	1	0	0	1	0	0	2	1	0	2	0	1	0	0	4	5	0	0	0	1	0	0	0	0	3	0	1	0	7	0	1	3	5	3	3	3	3	3	3	3
1	2	1	1	0	0	1	0	0	0	2	1	0	1	0	0	3	0	1	4	0	1	0	0	2	4	0	0	1	0	0	0	0	0	1	0	0	0	2	1	0	4	4	4	4	4	4	4	4	4
1	2	1	1	0	0	1	0	0	0	1	0	0	1	0	0	2	1	0	1	0	1	0	0	2	3	0	1	0	0	0	0	0	0	1	0	0	0	1	0	0	4	3	5	4	5	4	4	4	4
1	2	1	1	0	0	1	0	0	0	1	0	0	2	1	0	3	0	1	1	0	1	0	0	2	3	0	1	0	0	0	0	0	0	1	0	0	0	7	0	1	5	4	4	4	3	3	3	3	3
1	2	1	1	0	0	1	0	0	0	1	0	0	2	1	0	2	1	0	1	0	1	0	0	1	3	0	1	0	0	0	0	0	0	2	1	0	0	7	0	1	3	5	4	4	4	4	4	4	4
1	2	1	1	0	0	1	0	0	0	1	0	0	2	1	0	2	1	0	2	0	1	0	0	1	3	0	1	0	0	0	0	0	0	1	0	0	0	7	0	1	4	5	4	3	4	4	4	4	5
1	1	0	1	0	0	1	0	0	0	1	0	0	1	0	0	3	0	1	2	0	1	0	0	2	1	0	0	0	0	1	0	0	0	2	1	0	0	7	0	1	3	3	3	3	4	4	4	4	3
1	2	1	1	0	0	1	0	0	0	1	0	0	1	0	0	2	1	0	1	0	1	0	0	2	1	0	0	0	0	1	0	0	0	1	0	0	0	7	0	1	5	5	5	5	5	5	5	5	5
1	2	1	2	1	0	3	0	1	0	1	0	0	2	1	0	3	0	1	1	0	2	1	0	3	4	0	0	1	0	0	0	0	0	1	0	0	0	2	1	0	3	4	5	4	4	3	5	4	3
1	2	1	2	1	0	3	0	1	0	1	0	0	2	1	0	2	1	0	2	0	2	1	0	3	4	0	0	1	0	0	0	0	0	3	0	1	0	7	0	1	3	3	3	4	3	3	3	3	3
1	1	0	3	1	0	3	0	1	0	1	0	0	2	1	0	3	0	1	1	0	2	1	0	1	3	0	1	0	0	0	0	0	0	1	0	0	0	7	0	1	3	3	3	4	4	3	3	4	3
1	2	1	1	0	0	1	0	0	0	2	1	0	2	1	0	3	0	1	1	1	1	0	0	1	7	0	0	0	0	0	0	1	0	1	0	0	0	2	1	0	5	5	3	5	3	4	5	5	4
1	2	1	1	0	0	2	1	0	0	1	0	0	1	0	0	2	1	0	3	1	1	0	0	1	6	0	0	0	0	0	1	0	0	1	0	0	0	7	0	1	3	3	3	4	4	5	4	4	3
1	2	1	2	1	0	2	1	0	0	1	0	0	2	1	0	2	1	0	3	1	1	0	0	2	3	0	1	0	0	0	0	0	0	4	0	0	1	7	0	1	3	4	4	3	3	3	4	4	4
1	2	1	1	0	0	1	0	0	0	2	1	0	1	0	0	3	0	1	1	1	1	0	0	3	2	1	0	0	0	0	0	0	0	1	0	0	0	2	1	0	3	3	3	3	4	3	3	4	4
1	2	1	4	0	1	3	0	1	0	1	0	0	2	1	0	2	1	0	1	1	2	1	0	1	7	0	0	0	0	0	0	1	0	1	0	0	0	7	0	1	4	4	5	4	5	5	5	5	4
1	2	1	4	0	1	3	0	1	0	1	0	0	2	1	0	2	1	0	1	1	2	1	0	1	7	0	0	0	0	0	0	1	0	1	0	0	0	7	0	1	3	4	4	4	4	4	4	4	5
1	2	1	2	1	0	3	0	1	0	1	0	0	2	1	0	2	1	0	2	1	2	1	0	1	2	1	0	0	0	0	0	0	0	1	0	0	0	7	0	1	4	2	5	4	4	4	5	2	4
1	2	1	1	0	0	2	1	0	0	1	0	0	1	0	0	3	0	1	1	0	1	0	0	1	2	1	0	0	0	0	0	0	0	1	0	0	0	2	1	0	4	5	5	5	3	3	4	3	5
1	2	1	1	0	0	1	0	0	0	2	1	0	1	0	0	2	1	0	2	0	1	0	0	3	2	1	0	0	0	0	0	0	0	1	0	0	0	7	0	1	2	1	2	1	2	1	2	1	1
1	1	0	1	0	0	2	1	0	0	2	1	0	2	1	0	3	0	1	2	0	1	0	0	1	1	0	0	0	0	1	0	0	0	4	0	0	1	7	0	1	2	1	4	5	5	2	4	4	5
1	2	1	3	1	0	3	0	1	0	1	0	0	2	1	0	2	1	0	2	0	2	1	0	1	6	0	0	0	0	0	1	0	0	1	0	0	0	7	0	1	4	4	3	3	5	5	5	5	4
1	2	1	2	1	0	2	1	0	0	1	0	0	2	1	0	2	1	0	2	1	1	0	0	1	6	0	0	0	0	0	1	0	0	4	0	0	1	7	0	1	3	5	4	4	5	5	3	4	4
1	2	1	1	0	0	2	1	0	0	1	0	0	2	1	0	2	1	0	2	1	1	0	0	2	2	1	0	0	0	0	0	0	0	4	0	0	1	7	0	1	5	5	5	5	5	4	4	4	4
1	2	1	1	0	0	2	1	0	0	1	0	0	1	0	0	3	0	1	2	1	1	0	0	1	2	1	0	0	0	0	0	0	0	1	0	0	0	7	0	1	3	5	4	5	4	4	4	3	4
1	2	1	2	1	0	3	0	1	0	2	1	0	1	0	0	2	1	0	2	1	1	0	0	3	1	0	0	0	0	1	0	0	0	1	0	0	0	7	0	1	2	4	4	4	2	4	2	2	5
1	2	1	4	0	1	4	0	0	1	1	0	0	2	1	0	2	1	0	2	0	1	0	0	2	7	0	0	0	0	0	0	1	0	2	1	0	0	2	1	0	3	4	3	3	3	4	3	4	3
1	2	1	2	1	0	2	1	0	0	2	1	0	1	0	0	2	1	0	2	0	1	0	0	4	7	0	0	0	0	0	0	1	0	3	0	1	0	2	1	0	4	5	4	3	5	5	4	3	3
1	2	1	2	1	0	2	1	0	0	1	0	0	2	1	0	2	1	0	3	0	1	0	0	2	6	0	0	0	0	0	1	0	0	1	0	0	0	7	0	1	4	4	4	4	4	4	3	4	4
1	2	1	1	0	0	2	1	0	0	2	1	0	1	0	0	2	1	0	2	0	1	0	0	3	4	0	0	1	0	0	0	0	0	1	0	0	0	7	0	1	1	2	1	1	2	2	1	2	4
1	2	1	1	0	0	1	0	0	0	2	1	0	1	0	0	2	1	0	2	0	1	0	0	4	3	0	1	0	0	0	0	0	0	4	0	0	1	7	0	1	4	2	4	3	4	4	2	4	4
1	2	1	1	0	0	1	0	0	0	1	0	0	1	0	0	2	1	0	3	0	1	0	0	2	2	1	0	0	0	0	0	0	0	1	0	0	0	7	0	1	2	3	2	2	4	2	3	1	3
1	2	1	1	0	0	1	0	0	0	2	1	0	2	1	0	3	0	1	3	0	1	0	0	1	2	1	0	0	0	0	0	0	0	3	0	1	0	7	0	1	4	3	3	4	4	4	4	4	4
1	2	1	3	1	0	3	0	1	0	1	0	0	1	0	0	2	1	0	2	0	2	1	0	1	2	1	0	0	0	0	0	0	0	2	1	0	0	7	0	1	5	2	5	5	2	4	4	2	4
1	2	1	3	1	0	3	0	1	0	1	0	0	1	0	0	3	0	1	2	1	2	1	0	1	2	1	0	0	0	0	0	0	0	1	0	0	0	7	0	1	5	3	4	3	3	4	3	4	4
1	2	1	2	1	0	3	0	1	0	2	1	0	1	0	0	3	0	1	1	0	1	0	0	2	2	1	0	0	0	0	0	0	0	1	0	0	0	1	0	0	4	4	3	3	4	4	4	4	3
1	2	1	2	1	0	2	1	0	0	1	0	0	2	1	0	2	1	0	3	1	1	0	0	2	3	0	1	0	0	0	0	0	0	4	0	0	1	7	0	1	3	2	4	3	5	5	4	3	4
1	2	1	1	0	0	2	1	0	0	2	1	0	1	0	0	2	1	0	1	0	1	0	0	2	6	0	0	0	0	0	1	0	0	1	0	0	0	7	0	1	4	4	3	4	4	5	4	5	4
1	2	1	1	0	0	2	1	0	0	1	0	0	2	1	0	3	0	1	1	0	1	0	0	1	5	0	0	0	1	0	0	0	0	1	0	0	0	2	1	0	5	5	5	4	5	4	4	4	4
1	2	1	3	1	0	2	1	0	0	1	0	0	2	1	0	2	1	0	2	1	1	0	0	2	7	0	0	0	0	0	0	1	0	1	0	0	0	7	0	1	4	5	5	4	4	3	3	3	4
1	2	1	2	1	0	2	1	0	0	1	0	0	2	1	0	2	1	0	1	1	1	0	0	1	4	0	0	1	0	0	0	0	0	1	0	0	0	2	1	0	3	4	3	3	4	4	4	4	4
1	2	1	2	1	0	2	1	0	0	2	1	0	1	0	0	3	0	1	1	1	1	0	0	1	4	0	0	1	0	0	0	0	0	1	0	0	0	2	1	0	3	4	4	4	3	3	3	4	3
1	1	0	2	1	0	2	1	0	0	1	0	0	1	0	0	3	0	1	1	1	1	0	0	1	4	0	0	1	0	0	0	0	0	1	0	0	0	2	1	0	4	4	4	3	4	4	4	4	4
1	2	1	2	1	0	2	1	0	0	1	0	0	1	0	0	2	1	0	2	1	1	0	0	1	4	0	0	1	0	0	0	0	0	1	0	0	0	7	0	1	5	5	5	4	3	4	3	5	5
1	2	1	1	0	0	2	1	0	0	1	0	0	2	1	0	3	0	1	3	1	1	0	0	2	3	0	1	0	0	0	0	0	0	1	0	0	0	7	0	1	5	5	4	3	4	4	4	4	3
1	2	1	1	0	0	2	1	0	0	1	0	0	1	0	0	2	1	0	2	1	1	0	0	1	3	0	1	0	0	0	0	0	0	4	0	0	1	7	0	1	5	3	3	3	3	3	3	3	3
1	2	1	1	0	0	1	0	0	0	1	0	0	2	1	0	3	0	1	2	1	1	0	0	3	2	1	0	0	0	0	0	0	0	1	0	0	0	7	0	1	4	3	3	4	3	4	3	4	3
1	2	1	2	1	0	3	0	1	0	1	0	0	1	0	0	2	1	0	3	1	2	1	0	2	8	0	0	0	0	0	0	0	1	3	0	1	0	7	0	1	4	3	3	4	4	4	3	3	4
1	2	1	3	1	0	3	0	1	0	1	0	0	2	1	0	3	0	1	3	1	2	1	0	2	6	0	0	0	0	0	1	0	0	1	0	0	0	7	0	1	4	3	4	3	5	4	3	4	3
1	2	1	4	0	1	4	0	0	1	2	1	0	1	0	0	2	1	0	2	1	2	1	0	1	4	0	0	1	0	0	0	0	0	2	1	0	0	2	1	0	3	3	5	4	4	4	4	4	4
1	2	1	4	0	1	4	0	0	1	2	1	0	1	0	0	3	0	1	2	1	2	1	0	4	1	0	0	0	0	1	0	0	0	1	0	0	0	2	1	0	4	5	3	3	3	4	4	4	4
1	2	1	1	0	0	2	1	0	0	1	0	0	2	1	0	2	1	0	2	1	2	1	0	2	1	0	0	0	0	1	0	0	0	3	0	1	0	7	0	1	5	5	5	5	5	5	5	5	5
1	2	1	1	0	0	2	1	0	0	1	0	0	1	0	0	2	1	0	2	0	1	0	0	1	6	0	0	0	0	0	1	0	0	1	0	0	0	7	0	1	4	5	5	3	3	4	5	4	5
1	2	1	1	0	0	2	1	0	0	1	0	0	1	0	0	2	1	0	2	0	1	0	0	3	3	0	1	0	0	0	0	0	0	1	0	0	0	7	0	1	1	2	1	2	1	2	2	2	1
1	2	1	1	0	0	1	0	0	0	1	0	0	2	1	0	2	1	0	1	0	1	0	0	1	3	0	1	0	0	0	0	0	0	1	0	0	0	7	0	1	3	3	4	3	4	4	3	3	3
1	2	1	1	0	0	2	1	0	0	3	0	1	1	0	0	2	1	0	3	0	1	0	0	1	2	1	0	0	0	0	0	0	0	1	0	0	0	7	0	1	4	4	4	4	4	4	4	4	4
1	2	1	3	1	0	3	0	1	0	3	0	1	3	0	1	2	1	0	1	0	2	1	0	2	7	0	0	0	0	0	0	1	0	1	0	0	0	2	1	0	5	5	4	5	3	3	3	3	5
1	1	0	1	0	0	1	0	0	0	1	0	0	1	0	0	3	0	1	1	0	2	1	0	1	6	0	0	0	0	0	1	0	0	1	0	0	0	1	0	0	4	5	5	5	5	5	5	4	4
1	2	1	4	0	1	4	0	0	1	3	0	1	1	0	0	2	1	0	2	0	2	1	0	1	5	0	0	0	1	0	0	0	0	2	1	0	0	7	0	1	3	5	4	4	5	4	4	3	3
1	2	1	2	1	0	3	0	1	0	1	0	0	2	1	0	2	1	0	2	0	2	1	0	1	3	0	1	0	0	0	0	0	0	1	0	0	0	2	1	0	2	2	2	1	1	2	2	2	1
1	2	1	2	1	0	2	1	0	0	1	0	0	1	0	0	2	1	0	1	0	2	1	0	3	3	0	1	0	0	0	0	0	0	1	0	0	0	2	1	0	4	4	4	4	3	3	3	3	3
1	2	1	3	1	0	4	0	0	1	1	0	0	2	1	0	2	1	0	2	0	2	1	0	1	3	0	1	0	0	0	0	0	0	3	0	1	0	7	0	1	5	5	3	4	5	5	4	5	4
1	2	1	2	1	0	3	0	1	0	1	0	0	2	1	0	3	0	1	2	0	1	0	0	1	2	1	0	0	0	0	0	0	0	1	0	0	0	2	1	0	3	3	3	3	3	4	4	4	4
1	2	1	2	1	0	2	1	0	0	1	0	0	2	1	0	2	1	0	2	0	2	1	0	4	2	1	0	0	0	0	0	0	0	1	0	0	0	1	0	0	5	4	5	5	5	5	5	5	5
1	2	1	4	0	1	4	0	0	1	2	1	0	1	0	0	3	0	1	2	1	2	1	0	1	2	1	0	0	0	0	0	0	0	2	1	0	0	7	0	1	3	3	3	3	4	4	4	4	4
1	2	1	1	0	0	1	0	0	0	1	0	0	2	1	0	2	1	0	1	0	1	0	0	1	8	0	0	0	0	0	0	0	1	1	0	0	0	7	0	1	3	4	4	3	4	3	3	3	4
1	2	1	3	1	0	3	0	1	0	1	0	0	2	1	0	2	1	0	2	0	1	0	0	2	3	0	1	0	0	0	0	0	0	1	0	0	0	1	0	0	3	5	4	5	5	5	5	4	4
1	2	1	3	1	0	3	0	1	0	1	0	0	2	1	0	2	1	0	2	0	1	0	0	2	3	0	1	0	0	0	0	0	0	1	0	0	0	1	0	0	5	3	4	5	4	4	5	5	3
1	2	1	1	0	0	1	0	0	0	1	0	0	1	0	0	2	1	0	1	0	1	0	0	2	2	1	0	0	0	0	0	0	0	1	0	0	0	1	0	0	4	4	3	3	4	5	4	4	5
1	2	1	1	0	0	2	1	0	0	1	0	0	2	1	0	3	0	1	2	0	1	0	0	1	2	1	0	0	0	0	0	0	0	2	1	0	0	2	1	0	3	4	4	4	3	4	3	4	4
1	2	1	1	0	0	2	1	0	0	1	0	0	2	1	0	2	1	0	2	0	1	0	0	2	2	1	0	0	0	0	0	0	0	1	0	0	0	7	0	1	3	3	3	5	5	5	5	5	5
1	2	1	3	1	0	3	0	1	0	3	0	1	3	0	1	3	0	1	2	0	2	1	0	2	7	0	0	0	0	0	0	1	0	1	0	0	0	7	0	1	3	1	1	2	1	2	2	1	1
1	2	1	4	0	1	4	0	0	1	2	1	0	1	0	0	2	1	0	2	0	2	1	0	1	2	1	0	0	0	0	0	0	0	1	0	0	0	7	0	1	3	5	4	3	5	4	5	4	4
1	2	1	1	0	0	1	0	0	0	1	0	0	1	0	0	2	1	0	2	1	1	0	0	2	2	1	0	0	0	0	0	0	0	1	0	0	0	7	0	1	4	4	5	3	4	4	3	4	5
1	2	1	1	0	0	1	0	0	0	1	0	0	2	1	0	2	1	0	1	0	1	0	0	2	6	0	0	0	0	0	1	0	0	1	0	0	0	2	1	0	4	5	5	4	5	4	4	3	3
1	2	1	1	0	0	1	0	0	0	1	0	0	1	0	0	2	1	0	1	0	1	0	0	2	6	0	0	0	0	0	1	0	0	1	0	0	0	7	0	1	3	5	4	4	4	5	4	4	4
1	2	1	1	0	0	1	0	0	0	1	0	0	2	1	0	3	0	1	1	0	1	0	0	1	3	0	1	0	0	0	0	0	0	1	0	0	0	2	1	0	3	3	4	3	4	3	3	3	4
1	2	1	2	1	0	3	0	1	0	2	1	0	2	1	0	2	1	0	2	1	1	0	0	2	2	1	0	0	0	0	0	0	0	1	0	0	0	7	0	1	5	2	5	2	5	5	5	2	5
1	2	1	2	1	0	3	0	1	0	1	0	0	1	0	0	2	1	0	2	1	2	1	0	1	4	0	0	1	0	0	0	0	0	1	0	0	0	7	0	1	4	3	4	4	3	4	3	3	4
1	2	1	3	1	0	3	0	1	0	2	1	0	1	0	0	2	1	0	3	1	2	1	0	2	3	0	1	0	0	0	0	0	0	1	0	0	0	7	0	1	4	4	4	3	3	3	4	3	4
1	2	1	2	1	0	2	1	0	0	2	1	0	1	0	0	2	1	0	2	0	1	0	0	1	8	0	0	0	0	0	0	0	1	1	0	0	0	7	0	1	4	3	4	3	4	4	3	4	3
1	2	1	2	1	0	2	1	0	0	1	0	0	1	0	0	2	1	0	2	0	1	0	0	1	4	0	0	1	0	0	0	0	0	1	0	0	0	7	0	1	1	2	1	2	1	2	1	2	1
1	2	1	1	0	0	2	1	0	0	3	0	1	1	0	0	3	0	1	2	0	1	0	0	2	3	0	1	0	0	0	0	0	0	1	0	0	0	7	0	1	3	3	4	5	4	4	3	4	3
1	2	1	1	0	0	1	0	0	0	1	0	0	2	1	0	2	1	0	1	0	1	0	0	4	3	0	1	0	0	0	0	0	0	2	1	0	0	7	0	1	4	4	3	3	4	5	4	4	5
1	1	0	1	0	0	1	0	0	0	2	1	0	1	0	0	2	1	0	1	0	1	0	0	2	3	0	1	0	0	0	0	0	0	1	0	0	0	7	0	1	4	4	4	5	3	3	3	4	4
1	1	0	1	0	0	2	1	0	0	1	0	0	1	0	0	2	1	0	2	0	1	0	0	3	2	1	0	0	0	0	0	0	0	1	0	0	0	7	0	1	3	3	3	3	3	3	3	3	3
1	2	1	3	1	0	3	0	1	0	2	1	0	1	0	0	3	0	1	2	0	2	1	0	2	7	0	0	0	0	0	0	1	0	4	0	0	1	2	1	0	2	1	1	1	2	1	1	2	2
1	2	1	2	1	0	2	1	0	0	1	0	0	1	0	0	2	1	0	2	0	2	1	0	4	2	1	0	0	0	0	0	0	0	3	0	1	0	7	0	1	3	3	3	3	3	3	3	3	3
1	2	1	2	1	0	2	1	0	0	3	0	1	1	0	0	2	1	0	2	0	2	1	0	2	1	0	0	0	0	1	0	0	0	3	0	1	0	7	0	1	5	2	5	2	2	5	5	5	5
1	2	1	2	1	0	2	1	0	0	1	0	0	2	1	0	2	1	0	1	0	1	0	0	4	3	0	1	0	0	0	0	0	0	4	0	0	1	7	0	1	5	5	4	5	5	4	5	4	5
1	2	1	1	0	0	1	0	0	0	1	0	0	1	0	0	2	1	0	1	0	2	1	0	1	6	0	0	0	0	0	1	0	0	1	0	0	0	2	1	0	3	5	4	4	2	5	3	2	4
1	2	1	3	1	0	3	0	1	0	2	1	0	1	0	0	2	1	0	2	1	1	0	0	1	6	0	0	0	0	0	1	0	0	4	0	0	1	7	0	1	3	5	4	3	3	4	3	3	3
1	2	1	2	1	0	2	1	0	0	1	0	0	2	1	0	2	1	0	3	1	1	0	0	1	2	1	0	0	0	0	0	0	0	4	0	0	1	7	0	1	4	4	3	5	5	5	3	3	4
1	2	1	4	0	1	3	0	1	0	1	0	0	2	1	0	2	1	0	2	0	2	1	0	1	6	0	0	0	0	0	1	0	0	1	0	0	0	1	0	0	5	5	5	5	5	3	5	5	3
1	2	1	2	1	0	2	1	0	0	1	0	0	1	0	0	2	1	0	2	1	1	0	0	1	7	0	0	0	0	0	0	1	0	1	0	0	0	1	0	0	4	4	3	3	3	3	4	3	3
1	2	1	1	0	0	2	1	0	0	2	1	0	1	0	0	2	1	0	2	1	1	0	0	3	5	0	0	0	1	0	0	0	0	1	0	0	0	7	0	1	4	4	4	4	5	4	5	4	3
1	2	1	2	1	0	1	0	0	0	1	0	0	1	0	0	3	0	1	1	1	1	0	0	1	2	1	0	0	0	0	0	0	0	1	0	0	0	2	1	0	3	4	4	4	3	3	3	3	3
1	2	1	2	1	0	1	0	0	0	2	1	0	1	0	0	3	0	1	1	1	1	0	0	1	2	1	0	0	0	0	0	0	0	1	0	0	0	2	1	0	2	4	5	4	4	3	4	4	4
1	2	1	1	0	0	2	1	0	0	1	0	0	2	1	0	2	1	0	1	1	1	0	0	2	2	1	0	0	0	0	0	0	0	2	1	0	0	7	0	1	3	4	3	4	3	3	3	3	3
1	2	1	2	1	0	3	0	1	0	3	0	1	1	0	0	2	1	0	2	1	2	1	0	2	7	0	0	0	0	0	0	1	0	3	0	1	0	2	1	0	3	3	3	3	3	3	3	4	3
1	2	1	1	0	0	1	0	0	0	2	1	0	1	0	0	2	1	0	1	0	1	0	0	1	4	0	0	1	0	0	0	0	0	1	0	0	0	7	0	1	3	4	3	3	3	4	3	3	3
1	2	1	1	0	0	1	0	0	0	1	0	0	1	0	0	3	0	1	2	0	1	0	0	2	3	0	1	0	0	0	0	0	0	1	0	0	0	7	0	1	4	4	4	3	3	3	3	3	3
1	1	0	1	0	0	2	1	0	0	2	1	0	1	0	0	2	1	0	2	0	1	0	0	2	3	0	1	0	0	0	0	0	0	1	0	0	0	7	0	1	4	5	3	4	3	4	3	3	3
1	1	0	2	1	0	3	0	1	0	1	0	0	1	0	0	3	0	1	1	0	1	0	0	1	2	1	0	0	0	0	0	0	0	2	1	0	0	7	0	1	4	2	4	4	2	4	2	4	2
1	2	1	1	0	0	2	1	0	0	1	0	0	1	0	0	3	0	1	1	0	2	1	0	1	3	0	1	0	0	0	0	0	0	1	0	0	0	7	0	1	4	5	4	3	3	3	3	4	4
1	2	1	2	1	0	3	0	1	0	1	0	0	2	1	0	2	1	0	1	1	1	0	0	1	2	1	0	0	0	0	0	0	0	1	0	0	0	1	0	0	4	3	4	4	4	4	4	4	4
1	2	1	1	0	0	1	0	0	0	1	0	0	1	0	0	3	0	1	2	0	1	0	0	2	4	0	0	1	0	0	0	0	0	1	0	0	0	2	1	0	2	1	5	5	2	3	5	3	3
1	2	1	1	0	0	2	1	0	0	1	0	0	1	0	0	3	0	1	2	0	1	0	0	1	6	0	0	0	0	0	1	0	0	1	0	0	0	2	1	0	3	4	3	4	5	5	5	4	3
1	2	1	2	1	0	3	0	1	0	1	0	0	1	0	0	3	0	1	2	0	1	0	0	1	3	0	1	0	0	0	0	0	0	1	0	0	0	7	0	1	5	5	5	4	4	4	5	5	5
1	2	1	3	1	0	3	0	1	0	1	0	0	2	1	0	2	1	0	3	0	2	1	0	1	4	0	0	1	0	0	0	0	0	1	0	0	0	7	0	1	4	5	5	5	4	5	5	3	4
1	2	1	3	1	0	3	0	1	0	1	0	0	1	0	0	2	1	0	2	0	2	1	0	2	3	0	1	0	0	0	0	0	0	1	0	0	0	7	0	1	4	5	3	3	4	4	3	3	4
1	2	1	4	0	1	3	0	1	0	1	0	0	2	1	0	2	1	0	3	1	2	1	0	4	4	0	0	1	0	0	0	0	0	1	0	0	0	2	1	0	4	3	4	4	3	3	4	4	3
1	2	1	1	0	0	2	1	0	0	1	0	0	1	0	0	2	1	0	2	1	2	1	0	1	2	1	0	0	0	0	0	0	0	1	0	0	0	7	0	1	3	3	5	3	3	3	3	3	3
1	1	0	1	0	0	2	1	0	0	1	0	0	2	1	0	3	0	1	3	0	1	0	0	2	2	1	0	0	0	0	0	0	0	4	0	0	1	7	0	1	5	4	5	5	5	3	5	5	5
1	2	1	1	0	0	1	0	0	0	2	1	0	1	0	0	3	0	1	2	0	1	0	0	2	2	1	0	0	0	0	0	0	0	2	1	0	0	7	0	1	4	4	4	3	3	3	3	3	3
1	2	1	2	1	0	2	1	0	0	1	0	0	1	0	0	2	1	0	2	0	2	1	0	4	7	0	0	0	0	0	0	1	0	3	0	1	0	7	0	1	3	4	3	3	3	3	3	3	3
1	2	1	4	0	1	4	0	0	1	1	0	0	2	1	0	3	0	1	2	0	2	1	0	4	5	0	0	0	1	0	0	0	0	1	0	0	0	2	1	0	5	5	5	5	5	5	5	4	5
1	2	1	4	0	1	4	0	0	1	1	0	0	1	0	0	2	1	0	2	0	2	1	0	1	4	0	0	1	0	0	0	0	0	1	0	0	0	7	0	1	1	2	2	1	2	1	2	2	1
1	1	0	4	0	1	4	0	0	1	1	0	0	2	1	0	3	0	1	2	0	2	1	0	1	2	1	0	0	0	0	0	0	0	1	0	0	0	7	0	1	4	4	4	4	4	4	4	4	4
1	2	1	3	1	0	3	0	1	0	2	1	0	2	1	0	2	1	0	1	0	2	1	0	2	4	0	0	1	0	0	0	0	0	3	0	1	0	2	1	0	4	5	4	3	4	3	5	3	5
1	2	1	2	1	0	2	1	0	0	2	1	0	1	0	0	2	1	0	2	1	1	0	0	1	6	0	0	0	0	0	1	0	0	4	0	0	1	7	0	1	5	5	5	5	5	4	5	4	5
1	2	1	1	0	0	2	1	0	0	1	0	0	1	0	0	3	0	1	1	0	2	1	0	4	3	0	1	0	0	0	0	0	0	3	0	1	0	7	0	1	3	3	3	3	3	3	3	3	3
1	2	1	1	0	0	1	0	0	0	1	0	0	1	0	0	3	0	1	2	1	1	0	0	1	2	1	0	0	0	0	0	0	0	1	0	0	0	7	0	1	4	3	3	3	4	5	4	5	4
1	2	1	4	0	1	4	0	0	1	1	0	0	1	0	0	2	1	0	2	1	2	1	0	1	7	0	0	0	0	0	0	1	0	1	0	0	0	1	0	0	4	5	5	3	3	4	4	4	4
1	2	1	1	0	0	1	0	0	0	1	0	0	2	1	0	2	1	0	3	0	1	0	0	2	7	0	0	0	0	0	0	1	0	1	0	0	0	2	1	0	4	5	5	5	5	5	5	5	5
1	2	1	1	0	0	1	0	0	0	1	0	0	3	0	1	2	1	0	1	0	1	0	0	2	5	0	0	0	1	0	0	0	0	2	1	0	0	7	0	1	2	4	3	4	4	3	3	3	4
1	2	1	1	0	0	1	0	0	0	2	1	0	1	0	0	3	0	1	1	0	1	0	0	1	3	0	1	0	0	0	0	0	0	2	1	0	0	7	0	1	3	4	3	3	4	3	5	4	5
1	2	1	2	1	0	2	1	0	0	3	0	1	1	0	0	2	1	0	3	0	1	0	0	3	3	0	1	0	0	0	0	0	0	4	0	0	1	7	0	1	3	4	3	3	4	4	4	4	5
1	2	1	1	0	0	1	0	0	0	1	0	0	1	0	0	3	0	1	2	0	1	0	0	2	2	1	0	0	0	0	0	0	0	1	0	0	0	7	0	1	3	5	3	3	4	5	3	3	3
1	2	1	1	0	0	2	1	0	0	1	0	0	2	1	0	2	1	0	2	0	1	0	0	1	2	1	0	0	0	0	0	0	0	1	0	0	0	7	0	1	5	5	5	5	5	5	5	5	5
1	2	1	4	0	1	4	0	0	1	1	0	0	1	0	0	2	1	0	2	0	2	1	0	1	6	0	0	0	0	0	1	0	0	1	0	0	0	7	0	1	3	3	3	3	3	3	3	3	3
1	1	0	2	1	0	3	0	1	0	1	0	0	2	1	0	3	0	1	2	0	1	0	0	4	2	1	0	0	0	0	0	0	0	1	0	0	0	2	1	0	4	5	4	5	5	4	4	4	3
1	2	1	4	0	1	4	0	0	1	1	0	0	2	1	0	3	0	1	2	1	1	0	0	1	7	0	0	0	0	0	0	1	0	4	0	0	1	2	1	0	3	3	2	3	3	4	5	4	3
1	2	1	1	0	0	2	1	0	0	2	1	0	1	0	0	2	1	0	2	0	1	0	0	1	2	1	0	0	0	0	0	0	0	1	0	0	0	7	0	1	3	4	3	3	4	4	3	4	4
1	2	1	1	0	0	1	0	0	0	1	0	0	1	0	0	3	0	1	2	1	1	0	0	1	3	0	1	0	0	0	0	0	0	2	1	0	0	2	1	0	5	4	4	4	3	3	3	3	3
1	2	1	1	0	0	2	1	0	0	1	0	0	2	1	0	2	1	0	2	1	1	0	0	2	3	0	1	0	0	0	0	0	0	1	0	0	0	7	0	1	5	5	5	5	5	5	5	5	5
1	2	1	2	1	0	3	0	1	0	1	0	0	2	1	0	2	1	0	3	1	1	0	0	2	3	0	1	0	0	0	0	0	0	4	0	0	1	7	0	1	4	5	3	5	3	3	3	3	4
1	2	1	3	1	0	3	0	1	0	1	0	0	1	0	0	3	0	1	3	1	2	1	0	4	7	0	0	0	0	0	0	1	0	1	0	0	0	7	0	1	5	4	4	3	3	4	4	3	3
1	2	1	1	0	0	1	0	0	0	2	1	0	1	0	0	2	1	0	1	0	2	1	0	1	3	0	1	0	0	0	0	0	0	3	0	1	0	7	0	1	3	3	3	3	3	3	3	3	3
1	2	1	2	1	0	3	0	1	0	1	0	0	1	0	0	2	1	0	2	1	1	0	0	2	2	1	0	0	0	0	0	0	0	1	0	0	0	7	0	1	3	5	3	3	4	5	5	5	5
1	1	0	4	0	1	4	0	0	1	1	0	0	1	0	0	3	0	1	3	1	2	1	0	1	3	0	1	0	0	0	0	0	0	1	0	0	0	7	0	1	3	3	3	3	3	3	4	3	3
1	2	1	4	0	1	3	0	1	0	1	0	0	2	1	0	2	1	0	3	1	3	0	1	2	2	1	0	0	0	0	0	0	0	3	0	1	0	7	0	1	3	3	3	3	3	3	3	3	3
1	2	1	4	0	1	4	0	0	1	3	0	1	1	0	0	2	1	0	1	0	1	0	0	1	6	0	0	0	0	0	1	0	0	2	1	0	0	2	1	0	3	5	3	3	3	3	5	5	5
1	2	1	2	1	0	3	0	1	0	1	0	0	2	1	0	2	1	0	3	0	1	0	0	1	5	0	0	0	1	0	0	0	0	4	0	0	1	7	0	1	3	3	4	4	3	3	4	4	4
1	2	1	2	1	0	2	1	0	0	2	1	0	1	0	0	3	0	1	2	0	1	0	0	3	1	0	0	0	0	1	0	0	0	1	0	0	0	7	0	1	2	1	2	1	2	1	2	2	1
1	2	1	1	0	0	2	1	0	0	1	0	0	2	1	0	2	1	0	2	0	2	1	0	2	4	0	0	1	0	0	0	0	0	3	0	1	0	7	0	1	3	5	4	3	3	3	3	3	3
1	2	1	2	1	0	2	1	0	0	2	1	0	2	1	0	2	1	0	2	0	2	1	0	2	2	1	0	0	0	0	0	0	0	3	0	1	0	7	0	1	3	4	3	3	3	3	3	3	4
1	2	1	2	1	0	2	1	0	0	1	0	0	1	0	0	2	1	0	3	0	2	1	0	3	1	0	0	0	0	1	0	0	0	1	0	0	0	7	0	1	3	4	4	5	3	3	3	3	3
1	2	1	1	0	0	1	0	0	0	1	0	0	1	0	0	2	1	0	1	0	1	0	0	2	3	0	1	0	0	0	0	0	0	1	0	0	0	2	1	0	5	4	5	4	4	4	2	4	5
1	2	1	1	0	0	1	0	0	0	1	0	0	1	0	0	3	0	1	2	0	2	1	0	1	7	0	0	0	0	0	0	1	0	1	0	0	0	1	0	0	4	4	4	3	3	3	4	5	4
1	2	1	1	0	0	2	1	0	0	1	0	0	1	0	0	3	0	1	1	0	1	0	0	1	6	0	0	0	0	0	1	0	0	2	1	0	0	2	1	0	5	5	5	5	4	4	5	4	4
1	2	1	4	0	1	4	0	0	1	1	0	0	2	1	0	3	0	1	3	0	2	1	0	4	5	0	0	0	1	0	0	0	0	1	0	0	0	7	0	1	3	4	4	3	5	4	3	4	4
1	2	1	1	0	0	2	1	0	0	1	0	0	1	0	0	2	1	0	2	1	1	0	0	2	4	0	0	1	0	0	0	0	0	1	0	0	0	7	0	1	3	5	4	4	4	4	4	4	4
1	2	1	3	1	0	3	0	1	0	2	1	0	1	0	0	2	1	0	2	1	1	0	0	1	4	0	0	1	0	0	0	0	0	1	0	0	0	7	0	1	5	5	5	5	3	3	3	3	5
1	1	0	2	1	0	2	1	0	0	1	0	0	2	1	0	3	0	1	2	1	2	1	0	2	3	0	1	0	0	0	0	0	0	1	0	0	0	7	0	1	4	4	3	4	5	4	5	4	4
1	2	1	1	0	0	1	0	0	0	1	0	0	1	0	0	2	1	0	2	1	2	1	0	1	3	0	1	0	0	0	0	0	0	1	0	0	0	7	0	1	4	4	4	4	4	3	4	4	4
1	2	1	3	1	0	3	0	1	0	2	1	0	1	0	0	2	1	0	2	1	2	1	0	1	2	1	0	0	0	0	0	0	0	3	0	1	0	7	0	1	4	4	4	2	4	5	5	5	5
1	2	1	1	0	0	2	1	0	0	1	0	0	2	1	0	2	1	0	2	0	1	0	0	1	7	0	0	0	0	0	0	1	0	1	0	0	0	7	0	1	4	5	5	5	3	3	3	3	3
1	2	1	1	0	0	1	0	0	0	1	0	0	1	0	0	2	1	0	1	0	1	0	0	1	4	0	0	1	0	0	0	0	0	2	1	0	0	2	1	0	3	5	5	5	3	3	3	3	5
1	1	0	1	0	0	3	0	1	0	2	1	0	2	1	0	2	1	0	1	0	1	0	0	1	3	0	1	0	0	0	0	0	0	2	1	0	0	2	1	0	5	5	5	5	5	5	5	4	5
1	2	1	2	1	0	2	1	0	0	2	1	0	2	1	0	3	0	1	2	0	1	0	0	1	2	1	0	0	0	0	0	0	0	1	0	0	0	7	0	1	4	4	4	3	3	3	4	4	4
1	2	1	4	0	1	4	0	0	1	1	0	0	1	0	0	2	1	0	2	0	2	1	0	1	8	0	0	0	0	0	0	0	1	1	0	0	0	7	0	1	2	5	5	4	5	4	4	5	4
1	2	1	4	0	1	4	0	0	1	1	0	0	2	1	0	2	1	0	3	0	2	1	0	1	8	0	0	0	0	0	0	0	1	1	0	0	0	7	0	1	3	3	4	3	3	3	3	3	4
1	2	1	3	1	0	3	0	1	0	1	0	0	1	0	0	2	1	0	2	0	2	1	0	1	7	0	0	0	0	0	0	1	0	2	1	0	0	2	1	0	5	5	5	5	5	5	5	5	5
1	2	1	4	0	1	4	0	0	1	1	0	0	1	0	0	2	1	0	2	0	2	1	0	2	4	0	0	1	0	0	0	0	0	1	0	0	0	2	1	0	3	4	4	4	5	2	4	5	5
1	2	1	1	0	0	1	0	0	0	2	1	0	1	0	0	2	1	0	3	1	1	0	0	2	5	0	0	0	1	0	0	0	0	1	0	0	0	7	0	1	4	4	4	3	3	4	4	3	3
1	2	1	4	0	1	3	0	1	0	1	0	0	1	0	0	2	1	0	1	0	1	0	0	1	7	0	0	0	0	0	0	1	0	1	0	0	0	2	1	0	4	4	4	4	4	4	4	4	4
1	2	1	1	0	0	1	0	0	0	1	0	0	2	1	0	2	1	0	1	0	1	0	0	1	3	0	1	0	0	0	0	0	0	3	0	1	0	7	0	1	3	4	3	4	3	4	3	3	3
1	2	1	1	0	0	1	0	0	0	1	0	0	2	1	0	2	1	0	1	0	1	0	0	2	2	1	0	0	0	0	0	0	0	2	1	0	0	7	0	1	4	4	3	5	5	4	5	4	4
1	2	1	3	1	0	3	0	1	0	1	0	0	2	1	0	2	1	0	2	0	1	0	0	2	1	0	0	0	0	1	0	0	0	4	0	0	1	7	0	1	2	2	1	2	1	2	1	1	1
1	2	1	4	0	1	4	0	0	1	1	0	0	2	1	0	2	1	0	2	0	2	1	0	1	4	0	0	1	0	0	0	0	0	1	0	0	0	1	0	0	5	3	3	4	5	5	5	5	5
1	1	0	3	1	0	3	0	1	0	1	0	0	2	1	0	3	0	1	2	0	2	1	0	1	4	0	0	1	0	0	0	0	0	1	0	0	0	2	1	0	4	4	4	4	4	4	4	4	4
1	2	1	4	0	1	4	0	0	1	1	0	0	2	1	0	2	1	0	1	0	1	0	0	2	2	1	0	0	0	0	0	0	0	1	0	0	0	1	0	0	1	2	5	3	5	5	3	2	3
1	2	1	2	1	0	2	1	0	0	1	0	0	1	0	0	3	0	1	2	0	1	0	0	1	2	1	0	0	0	0	0	0	0	1	0	0	0	2	1	0	4	4	5	3	4	3	4	3	3
1	2	1	4	0	1	4	0	0	1	1	0	0	1	0	0	3	0	1	2	0	2	1	0	2	2	1	0	0	0	0	0	0	0	1	0	0	0	2	1	0	3	4	3	4	3	3	3	3	3
1	2	1	2	1	0	2	1	0	0	1	0	0	2	1	0	2	1	0	2	0	2	1	0	4	2	1	0	0	0	0	0	0	0	3	0	1	0	7	0	1	2	5	5	2	5	3	2	3	5
1	2	1	1	0	0	2	1	0	0	1	0	0	2	1	0	2	1	0	2	0	3	0	1	2	2	1	0	0	0	0	0	0	0	4	0	0	1	7	0	1	5	5	5	5	5	5	5	5	5
1	1	0	1	0	0	2	1	0	0	1	0	0	1	0	0	3	0	1	1	0	1	0	0	1	7	0	0	0	0	0	0	1	0	1	0	0	0	2	1	0	4	5	5	5	5	4	4	4	5
1	2	1	2	1	0	2	1	0	0	1	0	0	2	1	0	2	1	0	2	0	1	0	0	1	3	0	1	0	0	0	0	0	0	1	0	0	0	7	0	1	4	3	3	3	4	3	3	3	4
1	2	1	4	0	1	4	0	0	1	2	1	0	1	0	0	2	1	0	4	0	2	1	0	2	7	0	0	0	0	0	0	1	0	1	0	0	0	7	0	1	4	5	4	5	5	3	4	3	5
1	2	1	2	1	0	2	1	0	0	1	0	0	2	1	0	2	1	0	1	0	2	1	0	4	6	0	0	0	0	0	1	0	0	1	0	0	0	2	1	0	1	1	2	2	1	1	1	2	2
1	2	1	2	1	0	2	1	0	0	1	0	0	1	0	0	2	1	0	1	0	2	1	0	4	6	0	0	0	0	0	1	0	0	1	0	0	0	2	1	0	1	3	1	2	1	2	2	1	2
1	2	1	4	0	1	3	0	1	0	2	1	0	1	0	0	2	1	0	4	1	2	1	0	2	5	0	0	0	1	0	0	0	0	4	0	0	1	7	0	1	2	4	3	4	5	3	4	3	2
1	2	1	1	0	0	1	0	0	0	2	1	0	2	1	0	2	1	0	3	1	2	1	0	4	3	0	1	0	0	0	0	0	0	4	0	0	1	7	0	1	5	4	5	5	5	4	3	4	5
1	2	1	2	1	0	2	1	0	0	2	1	0	1	0	0	2	1	0	2	0	1	0	0	1	7	0	0	0	0	0	0	1	0	1	0	0	0	7	0	1	2	1	2	1	2	1	2	1	1
1	2	1	1	0	0	1	0	0	0	1	0	0	1	0	0	3	0	1	2	1	1	0	0	1	5	0	0	0	1	0	0	0	0	1	0	0	0	7	0	1	4	4	4	3	3	3	4	4	3
1	2	1	1	0	0	1	0	0	0	1	0	0	1	0	0	2	1	0	2	1	1	0	0	2	1	0	0	0	0	1	0	0	0	4	0	0	1	7	0	1	5	3	4	4	5	3	5	3	4
1	2	1	4	0	1	4	0	0	1	1	0	0	2	1	0	2	1	0	1	1	2	1	0	1	8	0	0	0	0	0	0	0	1	2	1	0	0	7	0	1	3	3	3	3	4	3	4	3	3
1	2	1	4	0	1	4	0	0	1	2	1	0	1	0	0	3	0	1	3	1	2	1	0	1	8	0	0	0	0	0	0	0	1	1	0	0	0	7	0	1	5	4	4	4	3	3	3	3	4
1	2	1	1	0	0	1	0	0	0	1	0	0	2	1	0	2	1	0	1	0	1	0	0	2	3	0	1	0	0	0	0	0	0	3	0	1	0	7	0	1	5	4	4	3	5	5	5	5	5
1	2	1	1	0	0	1	0	0	0	1	0	0	2	1	0	2	1	0	1	0	1	0	0	3	3	0	1	0	0	0	0	0	0	2	1	0	0	7	0	1	5	5	3	3	4	4	3	3	5
1	2	1	4	0	1	1	0	0	0	1	0	0	1	0	0	3	0	1	2	0	2	1	0	1	7	0	0	0	0	0	0	1	0	2	1	0	0	2	1	0	5	5	5	5	5	5	5	5	5
1	2	1	1	0	0	2	1	0	0	1	0	0	1	0	0	2	1	0	1	0	2	1	0	2	7	0	0	0	0	0	0	1	0	1	0	0	0	2	1	0	4	5	4	4	5	4	4	2	4
1	2	1	2	1	0	3	0	1	0	1	0	0	1	0	0	2	1	0	1	0	2	1	0	1	4	0	0	1	0	0	0	0	0	3	0	1	0	7	0	1	4	3	3	4	3	3	4	3	3
1	2	1	1	0	0	1	0	0	0	1	0	0	1	0	0	2	1	0	2	0	1	0	0	2	4	0	0	1	0	0	0	0	0	1	0	0	0	7	0	1	4	4	3	4	4	4	4	4	4
1	2	1	3	1	0	3	0	1	0	1	0	0	2	1	0	2	1	0	3	0	2	1	0	2	3	0	1	0	0	0	0	0	0	1	0	0	0	7	0	1	5	5	5	5	4	4	4	4	5
1	2	1	2	1	0	2	1	0	0	3	0	1	1	0	0	2	1	0	2	1	2	1	0	3	2	1	0	0	0	0	0	0	0	1	0	0	0	7	0	1	3	3	3	3	3	3	3	3	3
1	2	1	3	1	0	3	0	1	0	2	1	0	1	0	0	2	1	0	3	0	1	0	0	1	6	0	0	0	0	0	1	0	0	1	0	0	0	7	0	1	2	4	4	3	4	4	4	4	4
1	2	1	3	1	0	3	0	1	0	1	0	0	2	1	0	2	1	0	3	0	2	1	0	2	3	0	1	0	0	0	0	0	0	1	0	0	0	7	0	1	3	3	4	3	4	4	4	4	4
1	2	1	1	0	0	3	0	1	0	2	1	0	1	0	0	3	0	1	2	1	1	0	0	1	2	1	0	0	0	0	0	0	0	2	1	0	0	2	1	0	4	5	5	5	5	5	5	5	4
1	2	1	1	0	0	1	0	0	0	1	0	0	2	1	0	3	0	1	3	1	1	0	0	1	2	1	0	0	0	0	0	0	0	1	0	0	0	1	0	0	4	4	4	3	3	3	3	3	3
1	2	1	3	1	0	3	0	1	0	2	1	0	1	0	0	2	1	0	2	0	1	0	0	2	7	0	0	0	0	0	0	1	0	1	0	0	0	2	1	0	4	3	3	3	4	3	4	3	3
1	2	1	1	0	0	1	0	0	0	1	0	0	2	1	0	3	0	1	2	0	1	0	0	1	2	1	0	0	0	0	0	0	0	1	0	0	0	7	0	1	4	3	3	4	4	3	4	4	3
1	2	1	2	1	0	2	1	0	0	1	0	0	1	0	0	2	1	0	2	0	2	1	0	4	8	0	0	0	0	0	0	0	1	3	0	1	0	7	0	1	5	2	4	5	2	4	2	1	5
1	2	1	3	1	0	3	0	1	0	1	0	0	1	0	0	2	1	0	1	0	2	1	0	2	2	1	0	0	0	0	0	0	0	2	1	0	0	7	0	1	4	4	4	4	3	4	3	4	4
1	2	1	2	1	0	2	1	0	0	1	0	0	2	1	0	3	0	1	2	0	2	1	0	2	1	0	0	0	0	1	0	0	0	1	0	0	0	7	0	1	4	5	3	3	4	4	3	3	3
1	2	1	4	0	1	4	0	0	1	1	0	0	1	0	0	3	0	1	3	0	1	0	0	1	7	0	0	0	0	0	0	1	0	1	0	0	0	7	0	1	5	4	4	4	5	5	5	5	5
1	2	1	4	0	1	4	0	0	1	1	0	0	1	0	0	2	1	0	3	1	3	0	1	1	7	0	0	0	0	0	0	1	0	1	0	0	0	7	0	1	3	4	3	4	3	3	3	3	4
1	2	1	1	0	0	1	0	0	0	1	0	0	2	1	0	2	1	0	1	0	1	0	0	1	3	0	1	0	0	0	0	0	0	1	0	0	0	2	1	0	5	4	4	4	5	4	5	3	3
1	2	1	2	1	0	3	0	1	0	1	0	0	1	0	0	2	1	0	2	0	2	1	0	2	2	1	0	0	0	0	0	0	0	1	0	0	0	7	0	1	1	2	2	5	5	4	4	4	3
1	1	0	3	1	0	3	0	1	0	1	0	0	1	0	0	2	1	0	1	1	2	1	0	2	2	1	0	0	0	0	0	0	0	1	0	0	0	2	1	0	5	5	5	5	5	4	4	4	3
1	2	1	2	1	0	2	1	0	0	2	1	0	1	0	0	3	0	1	2	1	2	1	0	2	2	1	0	0	0	0	0	0	0	3	0	1	0	7	0	1	4	5	3	3	5	4	4	4	3
1	1	0	2	1	0	2	1	0	0	1	0	0	2	1	0	3	0	1	1	0	1	0	0	1	7	0	0	0	0	0	0	1	0	1	0	0	0	2	1	0	4	3	3	4	3	4	3	3	4
1	2	1	2	1	0	2	1	0	0	2	1	0	2	1	0	2	1	0	1	0	1	0	0	1	7	0	0	0	0	0	0	1	0	1	0	0	0	2	1	0	5	3	3	3	4	4	4	4	3
1	2	1	1	0	0	1	0	0	0	1	0	0	2	1	0	3	0	1	1	0	1	0	0	1	6	0	0	0	0	0	1	0	0	3	0	1	0	2	1	0	3	1	2	1	2	1	3	2	3
1	1	0	1	0	0	1	0	0	0	1	0	0	2	1	0	3	0	1	4	0	1	0	0	2	4	0	0	1	0	0	0	0	0	2	1	0	0	2	1	0	3	5	3	5	3	3	3	3	3
1	2	1	1	0	0	1	0	0	0	1	0	0	1	0	0	2	1	0	2	0	1	0	0	2	4	0	0	1	0	0	0	0	0	1	0	0	0	7	0	1	1	1	1	5	4	4	2	2	2
1	2	1	1	0	0	1	0	0	0	1	0	0	1	0	0	3	0	1	1	0	1	0	0	1	3	0	1	0	0	0	0	0	0	1	0	0	0	1	0	0	3	4	4	5	4	4	4	4	4
1	2	1	1	0	0	1	0	0	0	1	0	0	2	1	0	3	0	1	1	0	1	0	0	1	2	1	0	0	0	0	0	0	0	1	0	0	0	2	1	0	4	5	4	5	5	4	4	4	4
1	2	1	1	0	0	1	0	0	0	1	0	0	2	1	0	2	1	0	2	0	1	0	0	2	2	1	0	0	0	0	0	0	0	1	0	0	0	7	0	1	4	5	4	5	3	4	2	4	3
1	1	0	1	0	0	1	0	0	0	1	0	0	1	0	0	3	0	1	1	0	1	0	0	2	1	0	0	0	0	1	0	0	0	4	0	0	1	7	0	1	5	5	5	5	5	5	5	5	5
1	2	1	1	0	0	2	1	0	0	2	1	0	1	0	0	3	0	1	1	0	1	0	0	1	2	1	0	0	0	0	0	0	0	1	0	0	0	2	1	0	5	3	4	4	4	4	4	4	4
1	2	1	2	1	0	2	1	0	0	3	0	1	1	0	0	2	1	0	2	0	2	1	0	2	6	0	0	0	0	0	1	0	0	1	0	0	0	7	0	1	4	4	4	4	3	3	4	4	4
1	2	1	1	0	0	2	1	0	0	2	1	0	1	0	0	2	1	0	2	1	1	0	0	1	1	0	0	0	0	1	0	0	0	1	0	0	0	7	0	1	3	3	3	3	4	3	3	4	4
1	2	1	3	1	0	3	0	1	0	1	0	0	2	1	0	2	1	0	2	0	1	0	0	1	3	0	1	0	0	0	0	0	0	4	0	0	1	7	0	1	4	3	4	5	4	4	4	4	3
1	2	1	1	0	0	1	0	0	0	1	0	0	2	1	0	3	0	1	1	0	1	0	0	2	2	1	0	0	0	0	0	0	0	2	1	0	0	2	1	0	1	1	2	2	1	2	1	2	1
1	2	1	1	0	0	1	0	0	0	1	0	0	1	0	0	2	1	0	2	0	2	1	0	1	4	0	0	1	0	0	0	0	0	3	0	1	0	2	1	0	5	5	5	5	5	5	5	5	5
1	2	1	1	0	0	1	0	0	0	2	1	0	1	0	0	3	0	1	1	0	2	1	0	1	3	0	1	0	0	0	0	0	0	2	1	0	0	2	1	0	3	5	3	4	3	5	3	3	4
1	2	1	4	0	1	4	0	0	1	1	0	0	2	1	0	2	1	0	3	0	2	1	0	2	2	1	0	0	0	0	0	0	0	1	0	0	0	7	0	1	3	3	4	3	5	4	3	3	4
1	2	1	1	0	0	1	0	0	0	2	1	0	1	0	0	2	1	0	2	1	1	0	0	2	3	0	1	0	0	0	0	0	0	1	0	0	0	7	0	1	5	5	5	4	4	4	4	5	5
1	2	1	2	1	0	2	1	0	0	1	0	0	1	0	0	2	1	0	4	1	2	1	0	4	2	1	0	0	0	0	0	0	0	1	0	0	0	7	0	1	4	5	5	5	3	4	4	3	4
1	2	1	1	0	0	2	1	0	0	1	0	0	1	0	0	2	1	0	2	0	1	0	0	1	2	1	0	0	0	0	0	0	0	1	0	0	0	1	0	0	4	4	4	2	4	4	3	2	4
1	1	0	1	0	0	2	1	0	0	2	1	0	1	0	0	3	0	1	2	0	1	0	0	2	1	0	0	0	0	1	0	0	0	1	0	0	0	7	0	1	3	3	4	4	4	4	3	3	4
1	2	1	1	0	0	2	1	0	0	1	0	0	2	1	0	2	1	0	2	0	2	1	0	2	8	0	0	0	0	0	0	0	1	3	0	1	0	7	0	1	2	5	4	4	5	4	5	4	2
1	2	1	3	1	0	3	0	1	0	1	0	0	2	1	0	2	1	0	2	0	2	1	0	2	8	0	0	0	0	0	0	0	1	3	0	1	0	7	0	1	5	4	2	4	5	4	2	3	5
1	2	1	4	0	1	3	0	1	0	1	0	0	2	1	0	2	1	0	3	0	2	1	0	1	6	0	0	0	0	0	1	0	0	1	0	0	0	7	0	1	5	4	4	3	4	4	4	3	4
1	2	1	1	0	0	1	0	0	0	1	0	0	1	0	0	2	1	0	2	0	2	1	0	1	1	0	0	0	0	1	0	0	0	3	0	1	0	7	0	1	3	3	3	3	3	3	3	3	3
1	2	1	1	0	0	2	1	0	0	1	0	0	1	0	0	3	0	1	2	0	1	0	0	1	6	0	0	0	0	0	1	0	0	1	0	0	0	2	1	0	4	5	4	3	4	3	3	3	3
1	2	1	3	1	0	3	0	1	0	1	0	0	1	0	0	2	1	0	2	0	2	1	0	1	4	0	0	1	0	0	0	0	0	2	1	0	0	2	1	0	3	3	4	3	5	5	5	4	3
1	2	1	1	0	0	2	1	0	0	2	1	0	1	0	0	3	0	1	2	1	1	0	0	2	2	1	0	0	0	0	0	0	0	1	0	0	0	7	0	1	5	5	5	5	5	5	5	5	5
1	2	1	1	0	0	2	1	0	0	1	0	0	1	0	0	2	1	0	2	0	1	0	0	2	4	0	0	1	0	0	0	0	0	2	1	0	0	2	1	0	1	2	1	2	1	1	2	2	1
1	2	1	1	0	0	2	1	0	0	1	0	0	1	0	0	2	1	0	3	1	1	0	0	4	3	0	1	0	0	0	0	0	0	4	0	0	1	7	0	1	4	4	3	4	4	4	4	4	4
1	2	1	2	1	0	3	0	1	0	1	0	0	2	1	0	3	0	1	2	1	1	0	0	1	1	0	0	0	0	1	0	0	0	1	0	0	0	7	0	1	3	5	4	3	4	5	4	5	4
1	2	1	1	0	0	2	1	0	0	1	0	0	1	0	0	2	1	0	3	1	2	1	0	1	7	0	0	0	0	0	0	1	0	1	0	0	0	2	1	0	5	5	4	4	3	3	3	3	3
1	2	1	4	0	1	4	0	0	1	1	0	0	1	0	0	3	0	1	3	1	2	1	0	1	3	0	1	0	0	0	0	0	0	1	0	0	0	7	0	1	2	3	5	3	4	2	5	5	4
1	2	1	3	1	0	3	0	1	0	2	1	0	1	0	0	2	1	0	4	0	1	0	0	1	5	0	0	0	1	0	0	0	0	2	1	0	0	7	0	1	3	4	4	3	3	3	4	4	3
1	2	1	1	0	0	1	0	0	0	2	1	0	1	0	0	2	1	0	2	0	1	0	0	2	4	0	0	1	0	0	0	0	0	1	0	0	0	7	0	1	4	3	3	3	5	5	5	5	4
1	2	1	1	0	0	2	1	0	0	1	0	0	1	0	0	2	1	0	3	0	1	0	0	2	3	0	1	0	0	0	0	0	0	4	0	0	1	7	0	1	3	3	3	3	3	3	3	3	3
1	2	1	2	1	0	2	1	0	0	3	0	1	1	0	0	2	1	0	2	0	1	0	0	2	2	1	0	0	0	0	0	0	0	1	0	0	0	2	1	0	3	4	3	4	3	3	3	3	3
1	2	1	1	0	0	2	1	0	0	1	0	0	2	1	0	2	1	0	2	0	1	0	0	1	2	1	0	0	0	0	0	0	0	1	0	0	0	7	0	1	1	5	2	4	2	2	2	3	4
1	2	1	2	1	0	3	0	1	0	1	0	0	1	0	0	3	0	1	2	0	1	0	0	1	2	1	0	0	0	0	0	0	0	1	0	0	0	7	0	1	5	2	5	3	3	5	2	5	3
1	2	1	1	0	0	1	0	0	0	1	0	0	2	1	0	2	1	0	2	0	1	0	0	1	1	0	0	0	0	1	0	0	0	1	0	0	0	7	0	1	5	4	5	3	3	3	3	3	5
1	2	1	2	1	0	3	0	1	0	1	0	0	2	1	0	2	1	0	3	0	1	0	0	2	1	0	0	0	0	1	0	0	0	4	0	0	1	7	0	1	3	5	3	4	5	4	4	4	3
1	1	0	1	0	0	1	0	0	0	2	1	0	1	0	0	3	0	1	1	0	2	1	0	2	7	0	0	0	0	0	0	1	0	3	0	1	0	7	0	1	4	5	5	5	4	4	3	4	4
1	2	1	4	0	1	4	0	0	1	1	0	0	2	1	0	2	1	0	2	0	2	1	0	2	8	0	0	0	0	0	0	0	1	2	1	0	0	7	0	1	3	5	5	3	3	3	3	3	4
1	2	1	4	0	1	4	0	0	1	1	0	0	2	1	0	2	1	0	2	0	2	1	0	1	5	0	0	0	1	0	0	0	0	2	1	0	0	7	0	1	4	4	4	4	4	4	4	4	4
1	1	0	1	0	0	1	0	0	0	1	0	0	2	1	0	3	0	1	3	0	2	1	0	2	3	0	1	0	0	0	0	0	0	1	0	0	0	7	0	1	4	4	3	3	3	3	3	3	3
1	2	1	1	0	0	2	1	0	0	2	1	0	1	0	0	2	1	0	1	1	1	0	0	2	6	0	0	0	0	0	1	0	0	1	0	0	0	2	1	0	2	2	1	2	1	1	1	2	2
1	2	1	3	1	0	3	0	1	0	1	0	0	2	1	0	3	0	1	2	1	2	1	0	2	2	1	0	0	0	0	0	0	0	1	0	0	0	7	0	1	3	3	3	4	3	3	3	3	4
1	2	1	2	1	0	3	0	1	0	1	0	0	1	0	0	2	1	0	1	0	2	1	0	1	1	0	0	0	0	1	0	0	0	3	0	1	0	7	0	1	4	5	3	4	5	5	5	5	3
1	2	1	1	0	0	1	0	0	0	1	0	0	2	1	0	2	1	0	1	1	1	0	0	1	5	0	0	0	1	0	0	0	0	1	0	0	0	1	0	0	3	3	3	3	3	3	3	3	3
1	2	1	4	0	1	4	0	0	1	1	0	0	2	1	0	3	0	1	3	1	2	1	0	2	1	0	0	0	0	1	0	0	0	1	0	0	0	7	0	1	4	3	3	4	3	3	4	3	4
1	2	1	1	0	0	1	0	0	0	1	0	0	2	1	0	2	1	0	2	0	1	0	0	2	7	0	0	0	0	0	0	1	0	1	0	0	0	7	0	1	3	3	3	3	4	4	4	4	4
1	2	1	1	0	0	1	0	0	0	2	1	0	1	0	0	2	1	0	1	0	1	0	0	2	2	1	0	0	0	0	0	0	0	1	0	0	0	2	1	0	4	3	4	3	4	4	4	4	4
1	2	1	1	0	0	1	0	0	0	1	0	0	1	0	0	2	1	0	2	0	1	0	0	2	2	1	0	0	0	0	0	0	0	1	0	0	0	7	0	1	5	5	5	3	3	3	4	4	5
1	2	1	3	1	0	3	0	1	0	1	0	0	1	0	0	2	1	0	2	0	2	1	0	2	2	1	0	0	0	0	0	0	0	3	0	1	0	7	0	1	3	4	4	4	4	4	4	3	3
1	2	1	1	0	0	2	1	0	0	1	0	0	1	0	0	2	1	0	2	0	2	1	0	1	2	1	0	0	0	0	0	0	0	3	0	1	0	7	0	1	3	5	4	4	4	4	4	4	4
1	2	1	1	0	0	1	0	0	0	2	1	0	1	0	0	2	1	0	2	1	1	0	0	1	3	0	1	0	0	0	0	0	0	1	0	0	0	7	0	1	3	4	4	4	3	5	5	5	3
1	2	1	4	0	1	4	0	0	1	2	1	0	1	0	0	2	1	0	3	1	2	1	0	3	8	0	0	0	0	0	0	0	1	3	0	1	0	7	0	1	3	5	3	3	5	5	5	5	5
1	1	0	1	0	0	2	1	0	0	2	1	0	2	1	0	2	1	0	2	1	2	1	0	1	2	1	0	0	0	0	0	0	0	3	0	1	0	7	0	1	5	3	5	3	4	4	4	4	3
1	2	1	2	1	0	3	0	1	0	1	0	0	2	1	0	2	1	0	2	0	1	0	0	2	8	0	0	0	0	0	0	0	1	1	0	0	0	7	0	1	3	3	3	3	4	3	3	3	3
1	1	0	2	1	0	2	1	0	0	1	0	0	2	1	0	3	0	1	2	0	1	0	0	2	7	0	0	0	0	0	0	1	0	1	0	0	0	2	1	0	3	3	3	4	3	4	4	3	3
1	2	1	1	0	0	2	1	0	0	2	1	0	1	0	0	3	0	1	1	0	1	0	0	2	6	0	0	0	0	0	1	0	0	1	0	0	0	1	0	0	3	4	4	4	4	5	4	5	4
1	2	1	1	0	0	2	1	0	0	1	0	0	2	1	0	2	1	0	1	0	1	0	0	2	3	0	1	0	0	0	0	0	0	1	0	0	0	7	0	1	3	4	4	4	4	4	4	4	4
1	2	1	1	0	0	1	0	0	0	1	0	0	2	1	0	2	1	0	2	0	1	0	0	2	2	1	0	0	0	0	0	0	0	3	0	1	0	7	0	1	3	5	5	5	3	3	4	4	4
1	2	1	2	1	0	1	0	0	0	1	0	0	1	0	0	2	1	0	4	0	2	1	0	1	8	0	0	0	0	0	0	0	1	1	0	0	0	7	0	1	4	4	4	4	4	4	4	4	4
1	1	0	2	1	0	2	1	0	0	1	0	0	1	0	0	3	0	1	3	0	2	1	0	2	4	0	0	1	0	0	0	0	0	1	0	0	0	7	0	1	5	5	4	5	5	4	5	4	4
1	2	1	1	0	0	2	1	0	0	2	1	0	1	0	0	2	1	0	2	0	2	1	0	1	1	0	0	0	0	1	0	0	0	1	0	0	0	7	0	1	3	5	5	4	4	4	4	4	5
1	2	1	1	0	0	2	1	0	0	2	1	0	1	0	0	3	0	1	1	1	1	0	0	3	2	1	0	0	0	0	0	0	0	1	0	0	0	7	0	1	3	3	3	3	3	3	3	3	3
1	2	1	4	0	1	4	0	0	1	1	0	0	2	1	0	2	1	0	2	0	2	1	0	2	6	0	0	0	0	0	1	0	0	3	0	1	0	7	0	1	4	3	4	3	2	5	4	2	5
1	2	1	1	0	0	1	0	0	0	1	0	0	1	0	0	2	1	0	1	0	1	0	0	2	8	0	0	0	0	0	0	0	1	3	0	1	0	7	0	1	4	4	3	5	3	3	3	3	3
1	2	1	3	1	0	3	0	1	0	1	0	0	1	0	0	3	0	1	1	0	2	1	0	3	3	0	1	0	0	0	0	0	0	2	1	0	0	7	0	1	4	5	5	5	3	3	4	4	4
1	2	1	2	1	0	2	1	0	0	1	0	0	2	1	0	2	1	0	3	1	1	0	0	1	5	0	0	0	1	0	0	0	0	1	0	0	0	7	0	1	4	5	5	5	3	2	3	5	5
1	2	1	2	1	0	2	1	0	0	1	0	0	2	1	0	2	1	0	3	1	1	0	0	1	5	0	0	0	1	0	0	0	0	1	0	0	0	7	0	1	3	5	3	3	4	4	4	4	4
1	2	1	1	0	0	1	0	0	0	1	0	0	2	1	0	2	1	0	2	1	1	0	0	1	3	0	1	0	0	0	0	0	0	1	0	0	0	2	1	0	5	4	5	4	4	5	4	4	5
1	2	1	1	0	0	2	1	0	0	1	0	0	1	0	0	2	1	0	3	1	2	1	0	1	1	0	0	0	0	1	0	0	0	1	0	0	0	7	0	1	4	5	5	4	3	3	4	4	5
1	2	1	1	0	0	1	0	0	0	1	0	0	2	1	0	3	0	1	1	0	1	0	0	1	8	0	0	0	0	0	0	0	1	2	1	0	0	7	0	1	2	4	3	3	3	4	3	3	4
1	2	1	1	0	0	1	0	0	0	1	0	0	1	0	0	3	0	1	1	0	1	0	0	1	6	0	0	0	0	0	1	0	0	1	0	0	0	2	1	0	5	3	4	4	4	4	4	3	4
1	2	1	1	0	0	1	0	0	0	3	0	1	1	0	0	2	1	0	1	0	1	0	0	1	6	0	0	0	0	0	1	0	0	1	0	0	0	2	1	0	5	5	3	5	4	4	5	3	5
1	2	1	1	0	0	1	0	0	0	1	0	0	2	1	0	2	1	0	1	0	1	0	0	1	4	0	0	1	0	0	0	0	0	1	0	0	0	2	1	0	5	5	4	5	4	5	5	3	3
1	2	1	1	0	0	1	0	0	0	1	0	0	2	1	0	2	1	0	2	0	1	0	0	4	4	0	0	1	0	0	0	0	0	1	0	0	0	2	1	0	4	5	4	5	5	4	5	4	3
1	2	1	3	1	0	3	0	1	0	2	1	0	1	0	0	2	1	0	1	0	1	0	0	1	3	0	1	0	0	0	0	0	0	2	1	0	0	7	0	1	3	3	4	3	4	4	4	5	3
1	2	1	1	0	0	2	1	0	0	3	0	1	1	0	0	2	1	0	3	0	1	0	0	1	2	1	0	0	0	0	0	0	0	1	0	0	0	7	0	1	5	5	5	5	4	4	4	4	4
1	2	1	1	0	0	2	1	0	0	1	0	0	2	1	0	2	1	0	2	0	1	0	0	2	2	1	0	0	0	0	0	0	0	1	0	0	0	7	0	1	5	3	4	4	3	4	4	4	4
1	2	1	1	0	0	1	0	0	0	1	0	0	1	0	0	2	1	0	2	1	1	0	0	2	6	0	0	0	0	0	1	0	0	1	0	0	0	7	0	1	5	5	2	5	2	5	4	5	4
1	2	1	2	1	0	2	1	0	0	1	0	0	1	0	0	2	1	0	2	1	2	1	0	2	1	0	0	0	0	1	0	0	0	3	0	1	0	7	0	1	5	5	4	5	4	5	4	5	3
1	2	1	1	0	0	1	0	0	0	1	0	0	2	1	0	3	0	1	2	0	1	0	0	1	6	0	0	0	0	0	1	0	0	1	0	0	0	2	1	0	4	4	3	2	4	2	3	2	5
1	2	1	3	1	0	3	0	1	0	1	0	0	2	1	0	2	1	0	2	0	2	1	0	1	3	0	1	0	0	0	0	0	0	3	0	1	0	7	0	1	3	3	3	3	3	3	3	3	3
1	2	1	1	0	0	1	0	0	0	2	1	0	1	0	0	2	1	0	1	1	1	0	0	1	7	0	0	0	0	0	0	1	0	4	0	0	1	2	1	0	3	5	5	4	5	3	5	3	3
1	2	1	2	1	0	2	1	0	0	1	0	0	2	1	0	2	1	0	1	1	1	0	0	3	4	0	0	1	0	0	0	0	0	1	0	0	0	2	1	0	5	5	3	3	5	3	3	2	2
1	2	1	1	0	0	1	0	0	0	1	0	0	1	0	0	3	0	1	3	1	1	0	0	2	4	0	0	1	0	0	0	0	0	4	0	0	1	7	0	1	4	5	3	5	4	3	4	5	5
1	2	1	3	1	0	3	0	1	0	2	1	0	1	0	0	2	1	0	3	1	1	0	0	1	2	1	0	0	0	0	0	0	0	1	0	0	0	7	0	1	3	3	3	3	4	4	4	4	3
1	2	1	1	0	0	1	0	0	0	1	0	0	1	0	0	2	1	0	2	0	1	0	0	1	3	0	1	0	0	0	0	0	0	2	1	0	0	7	0	1	3	5	4	5	3	3	3	3	3
1	2	1	1	0	0	1	0	0	0	1	0	0	2	1	0	2	1	0	3	0	1	0	0	1	1	0	0	0	0	1	0	0	0	1	0	0	0	7	0	1	3	3	3	3	4	4	4	3	3
1	1	0	1	0	0	1	0	0	0	1	0	0	2	1	0	3	0	1	1	0	2	1	0	2	3	0	1	0	0	0	0	0	0	3	0	1	0	7	0	1	5	5	4	5	5	4	5	4	5
1	2	1	2	1	0	3	0	1	0	1	0	0	2	1	0	2	1	0	2	0	2	1	0	2	5	0	0	0	1	0	0	0	0	1	0	0	0	2	1	0	1	1	2	2	1	2	3	1	2
1	2	1	1	0	0	1	0	0	0	1	0	0	1	0	0	2	1	0	3	1	1	0	0	4	3	0	1	0	0	0	0	0	0	1	0	0	0	7	0	1	4	4	5	4	2	4	4	4	5
1	2	1	2	1	0	2	1	0	0	1	0	0	2	1	0	2	1	0	2	1	1	0	0	4	3	0	1	0	0	0	0	0	0	1	0	0	0	7	0	1	5	3	3	3	4	4	4	4	3
1	2	1	1	0	0	1	0	0	0	2	1	0	1	0	0	2	1	0	2	1	1	0	0	1	3	0	1	0	0	0	0	0	0	4	0	0	1	7	0	1	5	3	3	3	3	3	3	3	3
1	2	1	2	1	0	2	1	0	0	1	0	0	1	0	0	2	1	0	2	1	1	0	0	2	3	0	1	0	0	0	0	0	0	4	0	0	1	7	0	1	3	4	4	4	4	4	4	4	4
1	2	1	4	0	1	4	0	0	1	1	0	0	1	0	0	2	1	0	3	1	2	1	0	2	7	0	0	0	0	0	0	1	0	1	0	0	0	7	0	1	5	3	5	4	5	5	5	5	5
1	1	0	1	0	0	2	1	0	0	2	1	0	1	0	0	3	0	1	2	0	1	0	0	2	7	0	0	0	0	0	0	1	0	1	0	0	0	2	1	0	4	3	5	4	5	5	5	5	5
1	2	1	1	0	0	1	0	0	0	3	0	1	1	0	0	2	1	0	2	0	1	0	0	3	8	0	0	0	0	0	0	0	1	1	0	0	0	7	0	1	3	5	4	5	4	5	5	5	3
1	2	1	1	0	0	2	1	0	0	1	0	0	2	1	0	2	1	0	3	0	1	0	0	2	7	0	0	0	0	0	0	1	0	1	0	0	0	7	0	1	4	4	5	5	5	4	5	3	3
1	1	0	1	0	0	3	0	1	0	1	0	0	2	1	0	3	0	1	3	0	1	0	0	1	5	0	0	0	1	0	0	0	0	1	0	0	0	7	0	1	5	3	4	3	4	4	4	4	4
1	2	1	1	0	0	1	0	0	0	1	0	0	1	0	0	3	0	1	2	0	1	0	0	2	4	0	0	1	0	0	0	0	0	1	0	0	0	7	0	1	3	5	4	4	4	4	3	5	4
1	1	0	1	0	0	1	0	0	0	1	0	0	1	0	0	3	0	1	2	0	1	0	0	2	4	0	0	1	0	0	0	0	0	1	0	0	0	7	0	1	5	5	5	4	4	4	4	4	4
1	2	1	1	0	0	1	0	0	0	1	0	0	2	1	0	3	0	1	1	0	1	0	0	1	3	0	1	0	0	0	0	0	0	3	0	1	0	7	0	1	4	4	3	3	3	3	4	3	3
1	2	1	1	0	0	2	1	0	0	1	0	0	2	1	0	2	1	0	1	0	1	0	0	2	2	1	0	0	0	0	0	0	0	1	0	0	0	2	1	0	4	5	5	5	4	4	4	4	5
1	2	1	2	1	0	2	1	0	0	1	0	0	1	0	0	2	1	0	3	0	1	0	0	1	1	0	0	0	0	1	0	0	0	1	0	0	0	7	0	1	4	3	3	5	5	5	5	5	5
1	2	1	1	0	0	2	1	0	0	2	1	0	1	0	0	2	1	0	1	0	2	1	0	4	8	0	0	0	0	0	0	0	1	3	0	1	0	7	0	1	5	5	5	5	3	4	3	4	3
1	2	1	4	0	1	4	0	0	1	1	0	0	1	0	0	2	1	0	3	0	2	1	0	2	8	0	0	0	0	0	0	0	1	1	0	0	0	7	0	1	4	3	3	4	3	2	3	3	2
1	1	0	4	0	1	4	0	0	1	1	0	0	2	1	0	2	1	0	3	0	2	1	0	2	8	0	0	0	0	0	0	0	1	1	0	0	0	7	0	1	3	3	3	3	3	3	3	3	3
1	2	1	2	1	0	2	1	0	0	1	0	0	1	0	0	2	1	0	3	0	2	1	0	1	6	0	0	0	0	0	1	0	0	1	0	0	0	7	0	1	4	4	4	4	4	4	4	4	4
1	2	1	2	1	0	3	0	1	0	1	0	0	1	0	0	2	1	0	2	0	2	1	0	1	3	0	1	0	0	0	0	0	0	1	0	0	0	1	0	0	4	3	3	5	4	4	4	4	4
1	2	1	2	1	0	2	1	0	0	2	1	0	1	0	0	2	1	0	2	0	2	1	0	2	2	1	0	0	0	0	0	0	0	1	0	0	0	7	0	1	4	5	3	4	3	3	3	3	3
1	2	1	1	0	0	1	0	0	0	1	0	0	2	1	0	3	0	1	2	1	2	1	0	3	2	1	0	0	0	0	0	0	0	1	0	0	0	1	0	0	3	3	3	3	3	3	3	3	3
1	2	1	1	0	0	1	0	0	0	1	0	0	1	0	0	3	0	1	1	0	1	0	0	1	7	0	0	0	0	0	0	1	0	1	0	0	0	2	1	0	4	3	4	4	4	4	4	4	4
1	2	1	1	0	0	1	0	0	0	1	0	0	2	1	0	2	1	0	2	0	1	0	0	2	3	0	1	0	0	0	0	0	0	1	0	0	0	7	0	1	4	5	4	5	3	3	3	4	3
1	2	1	1	0	0	1	0	0	0	3	0	1	1	0	0	2	1	0	1	0	1	0	0	2	2	1	0	0	0	0	0	0	0	1	0	0	0	7	0	1	4	5	4	4	4	5	4	3	3
1	2	1	2	1	0	2	1	0	0	1	0	0	2	1	0	2	1	0	3	0	1	0	0	1	2	1	0	0	0	0	0	0	0	1	0	0	0	7	0	1	4	5	4	3	1	5	4	3	5
1	2	1	1	0	0	1	0	0	0	1	0	0	1	0	0	2	1	0	2	0	2	1	0	1	7	0	0	0	0	0	0	1	0	4	0	0	1	2	1	0	3	4	3	3	4	3	3	4	3
1	2	1	2	1	0	3	0	1	0	1	0	0	1	0	0	2	1	0	2	0	2	1	0	1	7	0	0	0	0	0	0	1	0	3	0	1	0	2	1	0	3	5	4	4	3	3	5	3	3
1	2	1	3	1	0	3	0	1	0	2	1	0	1	0	0	3	0	1	2	0	2	1	0	1	2	1	0	0	0	0	0	0	0	1	0	0	0	7	0	1	5	5	5	5	5	5	5	5	5
1	1	0	4	0	1	4	0	0	1	1	0	0	1	0	0	2	1	0	2	1	2	1	0	1	7	0	0	0	0	0	0	1	0	1	0	0	0	1	0	0	1	2	2	2	5	5	2	2	4
1	2	1	2	1	0	2	1	0	0	1	0	0	2	1	0	3	0	1	2	1	2	1	0	2	2	1	0	0	0	0	0	0	0	1	0	0	0	7	0	1	3	4	3	3	5	5	5	5	5
1	2	1	2	1	0	2	1	0	0	1	0	0	2	1	0	2	1	0	3	0	1	0	0	2	2	1	0	0	0	0	0	0	0	4	0	0	1	7	0	1	5	5	2	4	5	5	2	5	5
1	2	1	3	1	0	3	0	1	0	1	0	0	2	1	0	3	0	1	2	0	2	1	0	1	7	0	0	0	0	0	0	1	0	1	0	0	0	2	1	0	5	3	5	3	3	2	3	5	2
1	2	1	3	1	0	3	0	1	0	2	1	0	1	0	0	3	0	1	2	0	2	1	0	1	6	0	0	0	0	0	1	0	0	1	0	0	0	7	0	1	5	2	5	5	3	5	3	4	5
1	2	1	2	1	0	3	0	1	0	1	0	0	2	1	0	2	1	0	2	0	2	1	0	3	5	0	0	0	1	0	0	0	0	3	0	1	0	7	0	1	4	4	4	3	3	3	4	4	4
1	2	1	1	0	0	2	1	0	0	3	0	1	1	0	0	2	1	0	3	0	2	1	0	1	1	0	0	0	0	1	0	0	0	1	0	0	0	7	0	1	1	2	1	2	1	2	2	1	3
1	2	1	1	0	0	1	0	0	0	1	0	0	2	1	0	2	1	0	1	0	2	1	0	2	1	0	0	0	0	1	0	0	0	3	0	1	0	7	0	1	3	4	3	4	3	4	4	4	4
1	2	1	2	1	0	2	1	0	0	1	0	0	2	1	0	2	1	0	3	1	1	0	0	1	6	0	0	0	0	0	1	0	0	1	0	0	0	7	0	1	4	3	5	4	4	3	4	4	5
1	2	1	4	0	1	4	0	0	1	1	0	0	1	0	0	2	1	0	2	1	2	1	0	1	7	0	0	0	0	0	0	1	0	3	0	1	0	7	0	1	5	5	4	5	5	5	5	5	3
1	2	1	2	1	0	2	1	0	0	1	0	0	2	1	0	3	0	1	2	1	2	1	0	1	5	0	0	0	1	0	0	0	0	1	0	0	0	1	0	0	2	2	1	2	1	1	1	2	4
1	2	1	4	0	1	4	0	0	1	1	0	0	2	1	0	2	1	0	2	1	2	1	0	1	3	0	1	0	0	0	0	0	0	1	0	0	0	7	0	1	1	2	1	1	2	1	1	2	2
1	1	0	1	0	0	1	0	0	0	1	0	0	2	1	0	2	1	0	1	0	1	0	0	1	7	0	0	0	0	0	0	1	0	2	1	0	0	2	1	0	3	3	5	3	3	5	3	3	3
1	2	1	3	1	0	3	0	1	0	1	0	0	2	1	0	2	1	0	2	0	1	0	0	2	7	0	0	0	0	0	0	1	0	2	1	0	0	2	1	0	4	3	5	4	5	4	5	5	4
1	2	1	1	0	0	2	1	0	0	1	0	0	1	0	0	3	0	1	1	0	1	0	0	1	7	0	0	0	0	0	0	1	0	2	1	0	0	2	1	0	1	2	2	1	1	1	2	1	2
1	2	1	1	0	0	2	1	0	0	1	0	0	2	1	0	2	1	0	3	0	1	0	0	1	7	0	0	0	0	0	0	1	0	1	0	0	0	7	0	1	4	3	3	3	4	5	5	5	5
1	2	1	1	0	0	1	0	0	0	1	0	0	1	0	0	2	1	0	1	0	1	0	0	1	6	0	0	0	0	0	1	0	0	3	0	1	0	7	0	1	3	5	4	3	3	3	3	3	3
1	2	1	1	0	0	1	0	0	0	1	0	0	2	1	0	2	1	0	2	0	1	0	0	1	4	0	0	1	0	0	0	0	0	1	0	0	0	7	0	1	4	3	4	3	4	4	4	3	4
1	2	1	2	1	0	2	1	0	0	1	0	0	1	0	0	3	0	1	2	0	1	0	0	2	2	1	0	0	0	0	0	0	0	1	0	0	0	7	0	1	5	4	5	4	5	5	4	4	2
1	2	1	1	0	0	2	1	0	0	1	0	0	2	1	0	2	1	0	2	0	2	1	0	1	5	0	0	0	1	0	0	0	0	1	0	0	0	2	1	0	3	3	3	3	3	3	3	3	3
1	2	1	4	0	1	4	0	0	1	2	1	0	1	0	0	2	1	0	1	0	2	1	0	1	2	1	0	0	0	0	0	0	0	2	1	0	0	2	1	0	5	5	5	5	4	4	5	5	5
1	2	1	1	0	0	1	0	0	0	1	0	0	1	0	0	2	1	0	2	0	1	0	0	4	2	1	0	0	0	0	0	0	0	1	0	0	0	7	0	1	3	4	4	4	4	4	4	4	3
1	2	1	4	0	1	4	0	0	1	1	0	0	2	1	0	3	0	1	2	0	2	1	0	4	7	0	0	0	0	0	0	1	0	1	0	0	0	1	0	0	5	5	4	5	4	3	3	3	3
1	2	1	1	0	0	1	0	0	0	1	0	0	1	0	0	3	0	1	2	1	1	0	0	1	8	0	0	0	0	0	0	0	1	1	0	0	0	7	0	1	5	4	4	4	4	5	4	3	4
1	2	1	3	1	0	3	0	1	0	1	0	0	1	0	0	3	0	1	2	0	1	0	0	4	3	0	1	0	0	0	0	0	0	1	0	0	0	7	0	1	4	4	4	4	4	3	4	4	4
1	2	1	2	1	0	2	1	0	0	1	0	0	2	1	0	2	1	0	2	0	1	0	0	1	3	0	1	0	0	0	0	0	0	1	0	0	0	7	0	1	5	5	4	5	5	4	4	4	4
1	2	1	1	0	0	1	0	0	0	1	0	0	1	0	0	3	0	1	1	0	1	0	0	2	2	1	0	0	0	0	0	0	0	1	0	0	0	1	0	0	3	4	4	4	3	4	4	4	3
1	2	1	3	1	0	3	0	1	0	1	0	0	2	1	0	2	1	0	3	0	1	0	0	1	1	0	0	0	0	1	0	0	0	1	0	0	0	7	0	1	4	3	3	4	4	5	4	4	4
1	2	1	1	0	0	2	1	0	0	1	0	0	2	1	0	3	0	1	2	0	2	1	0	2	3	0	1	0	0	0	0	0	0	2	1	0	0	2	1	0	4	5	3	5	3	3	3	4	4
1	2	1	1	0	0	1	0	0	0	1	0	0	2	1	0	2	1	0	2	1	1	0	0	1	5	0	0	0	1	0	0	0	0	3	0	1	0	7	0	1	3	4	3	5	3	3	3	4	4
1	2	1	2	1	0	1	0	0	0	1	0	0	1	0	0	2	1	0	3	1	1	0	0	4	3	0	1	0	0	0	0	0	0	1	0	0	0	7	0	1	4	5	4	4	4	5	4	3	4
1	1	0	2	1	0	2	1	0	0	2	1	0	1	0	0	2	1	0	2	1	2	1	0	1	7	0	0	0	0	0	0	1	0	1	0	0	0	7	0	1	3	3	3	3	5	5	5	5	3
1	1	0	2	1	0	3	0	1	0	1	0	0	1	0	0	3	0	1	1	0	1	0	0	2	7	0	0	0	0	0	0	1	0	1	0	0	0	7	0	1	2	5	5	2	5	5	2	4	1
1	2	1	1	0	0	1	0	0	0	1	0	0	1	0	0	2	1	0	1	0	1	0	0	1	8	0	0	0	0	0	0	0	1	3	0	1	0	7	0	1	3	5	3	5	5	3	5	5	3
1	2	1	1	0	0	1	0	0	0	1	0	0	2	1	0	2	1	0	1	0	1	0	0	2	3	0	1	0	0	0	0	0	0	1	0	0	0	1	0	0	4	2	2	4	4	2	3	5	5
1	2	1	1	0	0	1	0	0	0	1	0	0	2	1	0	2	1	0	2	0	1	0	0	2	2	1	0	0	0	0	0	0	0	1	0	0	0	2	1	0	4	5	3	4	3	3	3	3	3
1	1	0	1	0	0	1	0	0	0	1	0	0	2	1	0	3	0	1	2	0	1	0	0	1	2	1	0	0	0	0	0	0	0	1	0	0	0	7	0	1	3	5	5	4	5	3	3	3	4
1	2	1	1	0	0	1	0	0	0	1	0	0	1	0	0	2	1	0	2	0	1	0	0	2	2	1	0	0	0	0	0	0	0	3	0	1	0	7	0	1	4	3	5	3	4	5	3	3	4
1	2	1	2	1	0	3	0	1	0	1	0	0	2	1	0	2	1	0	2	0	2	1	0	2	7	0	0	0	0	0	0	1	0	1	0	0	0	2	1	0	3	5	4	5	3	3	5	3	4
1	2	1	4	0	1	4	0	0	1	1	0	0	1	0	0	3	0	1	3	0	2	1	0	1	6	0	0	0	0	0	1	0	0	1	0	0	0	7	0	1	3	3	3	4	4	4	3	3	4
1	2	1	1	0	0	1	0	0	0	1	0	0	1	0	0	2	1	0	2	0	1	0	0	2	3	0	1	0	0	0	0	0	0	1	0	0	0	7	0	1	4	4	4	4	4	4	4	3	4
1	2	1	4	0	1	4	0	0	1	1	0	0	2	1	0	2	1	0	2	0	2	1	0	2	2	1	0	0	0	0	0	0	0	3	0	1	0	7	0	1	5	4	4	4	5	4	5	4	5
1	2	1	1	0	0	1	0	0	0	1	0	0	1	0	0	3	0	1	3	1	1	0	0	2	1	0	0	0	0	1	0	0	0	1	0	0	0	7	0	1	4	4	4	3	3	4	4	4	3
1	2	1	1	0	0	1	0	0	0	2	1	0	2	1	0	3	0	1	1	1	1	0	0	1	2	1	0	0	0	0	0	0	0	1	0	0	0	2	1	0	4	5	4	3	3	3	4	3	3
1	1	0	1	0	0	1	0	0	0	1	0	0	1	0	0	3	0	1	1	0	1	0	0	3	7	0	0	0	0	0	0	1	0	1	0	0	0	2	1	0	4	3	3	4	3	3	3	3	4
1	2	1	1	0	0	1	0	0	0	2	1	0	1	0	0	3	0	1	2	0	1	0	0	1	6	0	0	0	0	0	1	0	0	1	0	0	0	1	0	0	5	5	4	5	5	5	4	5	5
1	2	1	3	1	0	3	0	1	0	2	1	0	1	0	0	2	1	0	2	0	1	0	0	1	4	0	0	1	0	0	0	0	0	1	0	0	0	7	0	1	4	4	4	5	4	5	4	5	1
1	2	1	1	0	0	1	0	0	0	1	0	0	1	0	0	2	1	0	2	0	1	0	0	2	3	0	1	0	0	0	0	0	0	3	0	1	0	7	0	1	1	2	1	1	3	2	1	2	3
1	2	1	2	1	0	3	0	1	0	1	0	0	2	1	0	3	0	1	1	0	1	0	0	2	3	0	1	0	0	0	0	0	0	1	0	0	0	7	0	1	4	4	4	3	5	4	4	3	3
1	2	1	1	0	0	2	1	0	0	1	0	0	2	1	0	2	1	0	2	0	2	1	0	1	8	0	0	0	0	0	0	0	1	3	0	1	0	7	0	1	5	4	3	4	3	4	4	4	4
1	2	1	4	0	1	4	0	0	1	1	0	0	1	0	0	2	1	0	2	0	2	1	0	4	4	0	0	1	0	0	0	0	0	2	1	0	0	2	1	0	4	4	4	4	5	4	2	4	4
1	1	0	4	0	1	4	0	0	1	1	0	0	1	0	0	2	1	0	3	1	2	1	0	1	7	0	0	0	0	0	0	1	0	1	0	0	0	7	0	1	5	5	4	5	5	4	5	4	5
1	2	1	1	0	0	2	1	0	0	1	0	0	1	0	0	3	0	1	2	1	2	1	0	1	1	0	0	0	0	1	0	0	0	3	0	1	0	7	0	1	3	3	4	4	4	4	4	4	3
1	2	1	1	0	0	2	1	0	0	1	0	0	1	0	0	2	1	0	2	1	2	1	0	1	1	0	0	0	0	1	0	0	0	3	0	1	0	7	0	1	4	5	4	3	5	4	4	3	5
1	2	1	1	0	0	1	0	0	0	1	0	0	2	1	0	2	1	0	1	0	1	0	0	3	8	0	0	0	0	0	0	0	1	1	0	0	0	7	0	1	4	4	4	4	4	4	4	4	3
1	2	1	1	0	0	2	1	0	0	1	0	0	2	1	0	2	1	0	1	1	1	0	0	2	6	0	0	0	0	0	1	0	0	3	0	1	0	2	1	0	2	2	1	2	2	2	1	1	3
1	2	1	1	0	0	1	0	0	0	2	1	0	1	0	0	3	0	1	1	0	1	0	0	2	2	1	0	0	0	0	0	0	0	2	1	0	0	7	0	1	1	3	1	1	1	1	2	1	2
1	2	1	2	1	0	2	1	0	0	1	0	0	2	1	0	2	1	0	2	0	1	0	0	2	2	1	0	0	0	0	0	0	0	1	0	0	0	7	0	1	5	3	4	4	5	5	5	4	4
1	2	1	3	1	0	3	0	1	0	2	1	0	1	0	0	2	1	0	2	0	2	1	0	2	4	0	0	1	0	0	0	0	0	3	0	1	0	7	0	1	3	5	3	5	3	4	3	3	3
1	2	1	3	1	0	3	0	1	0	1	0	0	1	0	0	2	1	0	2	0	2	1	0	4	2	1	0	0	0	0	0	0	0	1	0	0	0	7	0	1	4	4	5	3	4	4	5	3	4
1	2	1	2	1	0	2	1	0	0	1	0	0	1	0	0	2	1	0	2	1	1	0	0	1	4	0	0	1	0	0	0	0	0	1	0	0	0	2	1	0	5	2	5	5	5	5	4	4	5
1	2	1	4	0	1	4	0	0	1	1	0	0	2	1	0	2	1	0	3	1	2	1	0	2	4	0	0	1	0	0	0	0	0	1	0	0	0	2	1	0	3	4	3	4	4	4	4	4	3
1	2	1	4	0	1	4	0	0	1	1	0	0	1	0	0	2	1	0	4	1	2	1	0	1	2	1	0	0	0	0	0	0	0	1	0	0	0	7	0	1	5	4	4	3	3	3	3	3	5
1	2	1	1	0	0	1	0	0	0	1	0	0	2	1	0	2	1	0	2	0	1	0	0	1	4	0	0	1	0	0	0	0	0	1	0	0	0	7	0	1	5	5	2	5	5	1	2	4	5
1	2	1	2	1	0	3	0	1	0	1	0	0	1	0	0	3	0	1	2	0	2	1	0	1	7	0	0	0	0	0	0	1	0	1	0	0	0	2	1	0	1	3	2	1	3	2	3	1	4
1	2	1	3	1	0	3	0	1	0	3	0	1	1	0	0	2	1	0	2	0	2	1	0	2	6	0	0	0	0	0	1	0	0	1	0	0	0	7	0	1	4	5	4	3	3	4	3	4	4
1	2	1	2	1	0	3	0	1	0	1	0	0	2	1	0	3	0	1	1	0	2	1	0	3	4	0	0	1	0	0	0	0	0	1	0	0	0	7	0	1	3	5	3	5	3	5	4	3	1
1	1	0	2	1	0	2	1	0	0	1	0	0	2	1	0	3	0	1	2	0	2	1	0	1	3	0	1	0	0	0	0	0	0	1	0	0	0	1	0	0	5	5	5	5	4	5	5	2	5
1	2	1	4	0	1	4	0	0	1	1	0	0	2	1	0	2	1	0	2	0	1	0	0	1	2	1	0	0	0	0	0	0	0	4	0	0	1	2	1	0	4	3	3	3	4	5	5	5	5
1	2	1	2	1	0	3	0	1	0	1	0	0	2	1	0	2	1	0	1	0	2	1	0	4	2	1	0	0	0	0	0	0	0	1	0	0	0	7	0	1	4	5	4	4	4	4	4	4	3
1	2	1	2	1	0	2	1	0	0	1	0	0	1	0	0	2	1	0	2	0	2	1	0	4	2	1	0	0	0	0	0	0	0	1	0	0	0	7	0	1	1	2	3	2	1	1	1	2	1
1	2	1	2	1	0	2	1	0	0	1	0	0	1	0	0	2	1	0	2	0	2	1	0	3	2	1	0	0	0	0	0	0	0	3	0	1	0	7	0	1	4	4	4	4	4	5	5	5	5
1	2	1	4	0	1	3	0	1	0	1	0	0	2	1	0	2	1	0	3	0	1	0	0	2	2	1	0	0	0	0	0	0	0	1	0	0	0	7	0	1	4	4	3	3	2	4	3	2	4
1	2	1	1	0	0	2	1	0	0	1	0	0	1	0	0	2	1	0	2	0	2	1	0	4	8	0	0	0	0	0	0	0	1	3	0	1	0	2	1	0	1	4	4	4	3	4	4	4	4
1	2	1	3	1	0	3	0	1	0	1	0	0	2	1	0	2	1	0	4	1	2	1	0	3	5	0	0	0	1	0	0	0	0	1	0	0	0	7	0	1	3	3	3	4	4	4	5	4	4
1	1	0	1	0	0	2	1	0	0	2	1	0	1	0	0	2	1	0	2	0	1	0	0	2	5	0	0	0	1	0	0	0	0	3	0	1	0	7	0	1	2	1	1	2	1	1	2	1	2
1	2	1	1	0	0	1	0	0	0	1	0	0	2	1	0	2	1	0	2	0	1	0	0	3	3	0	1	0	0	0	0	0	0	4	0	0	1	7	0	1	4	5	5	5	5	5	5	5	5
1	2	1	1	0	0	2	1	0	0	1	0	0	1	0	0	2	1	0	3	0	1	0	0	1	1	0	0	0	0	1	0	0	0	1	0	0	0	7	0	1	5	4	4	5	4	4	5	5	2
1	2	1	2	1	0	2	1	0	0	2	1	0	1	0	0	2	1	0	2	0	2	1	0	2	3	0	1	0	0	0	0	0	0	3	0	1	0	7	0	1	3	4	4	5	4	3	4	3	3
1	2	1	1	0	0	1	0	0	0	1	0	0	1	0	0	2	1	0	2	1	1	0	0	1	1	0	0	0	0	1	0	0	0	4	0	0	1	7	0	1	4	4	3	3	4	4	4	5	5
1	2	1	4	0	1	4	0	0	1	1	0	0	2	1	0	2	1	0	3	1	2	1	0	2	7	0	0	0	0	0	0	1	0	1	0	0	0	2	1	0	3	3	4	4	3	4	3	3	3
1	2	1	4	0	1	4	0	0	1	1	0	0	1	0	0	3	0	1	2	1	2	1	0	2	4	0	0	1	0	0	0	0	0	1	0	0	0	2	1	0	5	5	5	4	4	4	5	4	4
1	2	1	1	0	0	1	0	0	0	1	0	0	1	0	0	2	1	0	1	0	1	0	0	3	3	0	1	0	0	0	0	0	0	3	0	1	0	7	0	1	4	5	4	5	4	5	4	5	5
1	2	1	1	0	0	1	0	0	0	3	0	1	1	0	0	2	1	0	1	0	1	0	0	2	3	0	1	0	0	0	0	0	0	3	0	1	0	7	0	1	5	5	4	4	4	4	4	4	4
1	1	0	4	0	1	4	0	0	1	1	0	0	2	1	0	3	0	1	2	0	1	0	0	2	2	1	0	0	0	0	0	0	0	2	1	0	0	7	0	1	5	5	4	4	3	3	3	3	3
1	2	1	1	0	0	1	0	0	0	1	0	0	2	1	0	3	0	1	2	0	1	0	0	1	1	0	0	0	0	1	0	0	0	1	0	0	0	7	0	1	5	4	3	4	4	4	4	4	4
1	2	1	4	0	1	4	0	0	1	2	1	0	2	1	0	2	1	0	2	0	2	1	0	1	7	0	0	0	0	0	0	1	0	1	0	0	0	7	0	1	5	4	5	4	4	5	1	5	5
1	1	0	1	0	0	2	1	0	0	2	1	0	1	0	0	2	1	0	1	0	2	1	0	1	3	0	1	0	0	0	0	0	0	1	0	0	0	7	0	1	3	3	3	3	3	3	3	3	3
1	2	1	1	0	0	1	0	0	0	2	1	0	1	0	0	2	1	0	1	0	1	0	0	3	4	0	0	1	0	0	0	0	0	1	0	0	0	2	1	0	1	2	5	4	5	4	5	5	1
1	2	1	1	0	0	2	1	0	0	2	1	0	1	0	0	2	1	0	2	0	1	0	0	1	4	0	0	1	0	0	0	0	0	3	0	1	0	7	0	1	3	5	4	3	3	3	5	3	4
1	2	1	1	0	0	2	1	0	0	1	0	0	2	1	0	2	1	0	2	0	1	0	0	2	2	1	0	0	0	0	0	0	0	1	0	0	0	7	0	1	3	3	3	4	3	3	3	3	3
1	1	0	3	1	0	3	0	1	0	1	0	0	2	1	0	2	1	0	3	1	2	1	0	1	5	0	0	0	1	0	0	0	0	4	0	0	1	7	0	1	5	3	3	3	3	5	5	5	3
1	2	1	1	0	0	2	1	0	0	1	0	0	1	0	0	2	1	0	2	0	1	0	0	2	4	0	0	1	0	0	0	0	0	1	0	0	0	7	0	1	3	3	1	3	3	3	2	3	3
1	2	1	1	0	0	1	0	0	0	2	1	0	1	0	0	2	1	0	1	0	1	0	0	1	3	0	1	0	0	0	0	0	0	1	0	0	0	7	0	1	4	5	5	5	3	4	4	4	4
1	2	1	1	0	0	1	0	0	0	1	0	0	1	0	0	3	0	1	3	1	1	0	0	3	2	1	0	0	0	0	0	0	0	4	0	0	1	7	0	1	3	5	4	4	4	4	5	4	2
1	2	1	4	0	1	3	0	1	0	1	0	0	1	0	0	2	1	0	2	1	1	0	0	2	2	1	0	0	0	0	0	0	0	4	0	0	1	2	1	0	3	4	3	3	4	4	4	4	4
1	2	1	1	0	0	1	0	0	0	2	1	0	1	0	0	2	1	0	2	0	1	0	0	2	3	0	1	0	0	0	0	0	0	4	0	0	1	7	0	1	4	4	4	4	4	3	3	3	3
1	2	1	1	0	0	2	1	0	0	1	0	0	1	0	0	2	1	0	2	0	1	0	0	2	3	0	1	0	0	0	0	0	0	4	0	0	1	7	0	1	4	5	4	5	3	3	5	5	4
1	2	1	1	0	0	1	0	0	0	1	0	0	2	1	0	3	0	1	2	0	1	0	0	1	2	1	0	0	0	0	0	0	0	1	0	0	0	7	0	1	4	5	4	4	5	4	4	4	5
1	2	1	1	0	0	1	0	0	0	1	0	0	1	0	0	3	0	1	2	0	1	0	0	2	1	0	0	0	0	1	0	0	0	1	0	0	0	7	0	1	4	5	4	4	5	4	5	2	4
1	1	0	1	0	0	1	0	0	0	1	0	0	1	0	0	3	0	1	1	0	2	1	0	2	7	0	0	0	0	0	0	1	0	1	0	0	0	2	1	0	3	3	4	3	4	4	5	4	4
1	2	1	4	0	1	4	0	0	1	1	0	0	1	0	0	3	0	1	3	0	2	1	0	2	4	0	0	1	0	0	0	0	0	1	0	0	0	2	1	0	4	3	4	4	4	3	3	3	3
1	2	1	3	1	0	3	0	1	0	1	0	0	2	1	0	2	1	0	2	0	2	1	0	1	4	0	0	1	0	0	0	0	0	2	1	0	0	2	1	0	5	4	4	5	5	4	5	5	4
1	2	1	3	1	0	4	0	0	1	1	0	0	1	0	0	3	0	1	2	0	2	1	0	1	3	0	1	0	0	0	0	0	0	2	1	0	0	2	1	0	5	5	5	5	4	4	4	4	4
1	2	1	2	1	0	2	1	0	0	1	0	0	1	0	0	2	1	0	2	0	2	1	0	2	3	0	1	0	0	0	0	0	0	3	0	1	0	7	0	1	4	5	5	5	4	5	5	4	5
1	2	1	2	1	0	2	1	0	0	1	0	0	2	1	0	2	1	0	2	0	2	1	0	3	2	1	0	0	0	0	0	0	0	3	0	1	0	7	0	1	4	3	3	3	3	3	4	4	4
1	2	1	1	0	0	2	1	0	0	2	1	0	2	1	0	2	1	0	3	1	2	1	0	3	3	0	1	0	0	0	0	0	0	4	0	0	1	7	0	1	4	5	5	5	5	5	5	4	4
1	2	1	1	0	0	1	0	0	0	1	0	0	1	0	0	2	1	0	2	0	1	0	0	2	6	0	0	0	0	0	1	0	0	1	0	0	0	7	0	1	4	3	2	3	4	3	2	3	4
1	2	1	1	0	0	2	1	0	0	1	0	0	1	0	0	3	0	1	2	1	1	0	0	2	7	0	0	0	0	0	0	1	0	1	0	0	0	1	0	0	4	4	3	5	5	5	4	3	4
1	2	1	1	0	0	1	0	0	0	1	0	0	2	1	0	2	1	0	2	1	1	0	0	1	5	0	0	0	1	0	0	0	0	4	0	0	1	7	0	1	5	5	4	5	5	4	5	4	4
1	2	1	1	0	0	2	1	0	0	2	1	0	1	0	0	3	0	1	2	1	1	0	0	1	2	1	0	0	0	0	0	0	0	2	1	0	0	7	0	1	4	3	3	3	4	3	3	3	3
1	2	1	3	1	0	3	0	1	0	1	0	0	2	1	0	3	0	1	2	1	2	1	0	2	2	1	0	0	0	0	0	0	0	1	0	0	0	7	0	1	5	5	5	5	5	4	3	3	3
1	2	1	2	1	0	2	1	0	0	1	0	0	2	1	0	3	0	1	3	1	2	1	0	1	1	0	0	0	0	1	0	0	0	1	0	0	0	7	0	1	3	5	4	4	4	4	3	4	4
1	2	1	1	0	0	1	0	0	0	2	1	0	3	0	1	3	0	1	1	0	1	0	0	2	6	0	0	0	0	0	1	0	0	1	0	0	0	1	0	0	5	5	5	5	4	4	3	3	3
1	2	1	1	0	0	1	0	0	0	2	1	0	1	0	0	2	1	0	2	0	1	0	0	1	5	0	0	0	1	0	0	0	0	1	0	0	0	7	0	1	5	4	5	5	5	3	5	3	3
1	2	1	1	0	0	1	0	0	0	1	0	0	2	1	0	2	1	0	1	0	1	0	0	1	4	0	0	1	0	0	0	0	0	2	1	0	0	7	0	1	4	3	5	3	5	5	5	5	4
1	2	1	1	0	0	1	0	0	0	1	0	0	2	1	0	3	0	1	1	0	1	0	0	1	3	0	1	0	0	0	0	0	0	2	1	0	0	2	1	0	4	4	4	3	4	3	3	3	3
1	2	1	2	1	0	2	1	0	0	1	0	0	2	1	0	2	1	0	2	0	1	0	0	2	3	0	1	0	0	0	0	0	0	1	0	0	0	7	0	1	4	2	2	4	2	2	5	5	2
1	2	1	1	0	0	1	0	0	0	2	1	0	1	0	0	2	1	0	2	0	1	0	0	1	3	0	1	0	0	0	0	0	0	4	0	0	1	7	0	1	4	5	5	5	4	5	4	5	3
1	2	1	1	0	0	1	0	0	0	1	0	0	1	0	0	2	1	0	1	0	1	0	0	1	2	1	0	0	0	0	0	0	0	1	0	0	0	2	1	0	4	5	3	4	3	4	5	3	4
1	2	1	2	1	0	2	1	0	0	1	0	0	1	0	0	2	1	0	1	0	2	1	0	4	6	0	0	0	0	0	1	0	0	1	0	0	0	2	1	0	3	3	4	4	4	4	4	4	4
1	2	1	2	1	0	2	1	0	0	1	0	0	2	1	0	2	1	0	2	0	1	0	0	4	2	1	0	0	0	0	0	0	0	1	0	0	0	2	1	0	4	4	3	3	4	4	4	2	2
1	2	1	1	0	0	1	0	0	0	1	0	0	1	0	0	2	1	0	1	0	2	1	0	2	2	1	0	0	0	0	0	0	0	2	1	0	0	7	0	1	4	4	3	4	4	4	4	3	4
1	2	1	4	0	1	3	0	1	0	1	0	0	2	1	0	2	1	0	2	1	2	1	0	2	2	1	0	0	0	0	0	0	0	2	1	0	0	2	1	0	3	3	3	5	4	4	4	4	5
1	2	1	1	0	0	1	0	0	0	1	0	0	1	0	0	2	1	0	1	0	1	0	0	1	6	0	0	0	0	0	1	0	0	1	0	0	0	2	1	0	4	5	4	3	4	3	3	4	4
1	2	1	1	0	0	1	0	0	0	2	1	0	1	0	0	3	0	1	1	0	1	0	0	2	3	0	1	0	0	0	0	0	0	1	0	0	0	1	0	0	5	4	3	3	4	3	4	5	5
1	1	0	1	0	0	1	0	0	0	1	0	0	1	0	0	3	0	1	2	1	1	0	0	3	1	0	0	0	0	1	0	0	0	4	0	0	1	7	0	1	3	3	4	4	3	3	3	3	3
1	2	1	2	1	0	2	1	0	0	1	0	0	1	0	0	2	1	0	2	0	1	0	0	2	8	0	0	0	0	0	0	0	1	1	0	0	0	7	0	1	5	3	4	4	5	4	4	3	4
1	2	1	1	0	0	1	0	0	0	1	0	0	2	1	0	2	1	0	1	0	1	0	0	1	6	0	0	0	0	0	1	0	0	1	0	0	0	2	1	0	5	5	5	5	5	4	5	2	3
1	2	1	1	0	0	1	0	0	0	1	0	0	2	1	0	2	1	0	2	0	1	0	0	2	2	1	0	0	0	0	0	0	0	1	0	0	0	7	0	1	1	2	1	2	1	2	1	2	1
1	2	1	1	0	0	1	0	0	0	1	0	0	2	1	0	2	1	0	1	0	1	0	0	3	2	1	0	0	0	0	0	0	0	1	0	0	0	7	0	1	4	5	5	4	4	4	4	4	4
1	1	0	1	0	0	2	1	0	0	1	0	0	1	0	0	2	1	0	2	1	2	1	0	1	3	0	1	0	0	0	0	0	0	3	0	1	0	7	0	1	4	4	4	5	4	3	4	2	5
1	2	1	2	1	0	3	0	1	0	1	0	0	1	0	0	2	1	0	3	0	1	0	0	2	2	1	0	0	0	0	0	0	0	1	0	0	0	7	0	1	3	3	3	3	3	3	4	3	3
1	2	1	2	1	0	2	1	0	0	2	1	0	1	0	0	2	1	0	2	0	2	1	0	1	4	0	0	1	0	0	0	0	0	1	0	0	0	7	0	1	4	4	5	5	5	5	5	5	5
1	2	1	1	0	0	2	1	0	0	1	0	0	1	0	0	2	1	0	2	0	2	1	0	1	3	0	1	0	0	0	0	0	0	3	0	1	0	7	0	1	4	3	3	4	3	4	3	3	4
1	2	1	1	0	0	2	1	0	0	1	0	0	1	0	0	2	1	0	2	1	1	0	0	1	3	0	1	0	0	0	0	0	0	3	0	1	0	7	0	1	2	2	2	5	2	4	4	2	5
1	2	1	2	1	0	3	0	1	0	1	0	0	1	0	0	2	1	0	3	1	2	1	0	1	7	0	0	0	0	0	0	1	0	1	0	0	0	7	0	1	4	4	4	5	3	3	4	4	3
1	2	1	1	0	0	1	0	0	0	1	0	0	2	1	0	2	1	0	1	0	1	0	0	1	7	0	0	0	0	0	0	1	0	1	0	0	0	2	1	0	4	4	4	4	4	4	4	4	4
1	2	1	1	0	0	1	0	0	0	2	1	0	1	0	0	3	0	1	2	0	1	0	0	1	2	1	0	0	0	0	0	0	0	1	0	0	0	7	0	1	4	4	4	5	5	5	5	5	5
1	2	1	1	0	0	1	0	0	0	2	1	0	1	0	0	2	1	0	2	0	1	0	0	2	4	0	0	1	0	0	0	0	0	1	0	0	0	7	0	1	4	5	4	3	4	4	4	4	4
1	2	1	1	0	0	1	0	0	0	2	1	0	1	0	0	3	0	1	2	0	1	0	0	1	3	0	1	0	0	0	0	0	0	1	0	0	0	7	0	1	4	3	3	3	3	3	3	3	3
1	2	1	4	0	1	4	0	0	1	1	0	0	1	0	0	2	1	0	3	0	2	1	0	2	8	0	0	0	0	0	0	0	1	1	0	0	0	7	0	1	4	4	5	4	5	4	4	5	4
1	2	1	4	0	1	4	0	0	1	2	1	0	1	0	0	3	0	1	2	0	2	1	0	1	6	0	0	0	0	0	1	0	0	1	0	0	0	7	0	1	3	4	4	3	3	3	3	3	4
1	2	1	1	0	0	2	1	0	0	3	0	1	1	0	0	2	1	0	3	1	1	0	0	2	4	0	0	1	0	0	0	0	0	1	0	0	0	7	0	1	3	5	4	5	3	3	5	3	3
1	2	1	4	0	1	4	0	0	1	1	0	0	1	0	0	2	1	0	2	1	2	1	0	2	4	0	0	1	0	0	0	0	0	3	0	1	0	7	0	1	4	3	4	5	3	4	3	3	4
1	2	1	1	0	0	2	1	0	0	1	0	0	1	0	0	2	1	0	1	0	1	0	0	1	8	0	0	0	0	0	0	0	1	2	1	0	0	7	0	1	5	5	5	3	3	5	3	3	3
1	2	1	1	0	0	1	0	0	0	1	0	0	2	1	0	2	1	0	1	0	1	0	0	1	2	1	0	0	0	0	0	0	0	1	0	0	0	2	1	0	4	5	3	4	4	5	5	4	4
1	2	1	1	0	0	1	0	0	0	1	0	0	2	1	0	2	1	0	1	0	1	0	0	2	2	1	0	0	0	0	0	0	0	3	0	1	0	7	0	1	3	4	5	5	4	3	4	2	4
1	2	1	4	0	1	4	0	0	1	2	1	0	1	0	0	3	0	1	2	0	2	1	0	2	8	0	0	0	0	0	0	0	1	3	0	1	0	7	0	1	1	2	1	2	2	1	1	1	1
1	2	1	2	1	0	2	1	0	0	2	1	0	1	0	0	3	0	1	3	0	2	1	0	1	6	0	0	0	0	0	1	0	0	1	0	0	0	2	1	0	3	3	3	3	3	3	3	3	3
1	2	1	1	0	0	1	0	0	0	1	0	0	1	0	0	2	1	0	2	0	2	1	0	3	6	0	0	0	0	0	1	0	0	3	0	1	0	7	0	1	4	5	4	5	4	4	3	3	3
1	2	1	4	0	1	4	0	0	1	1	0	0	2	1	0	2	1	0	3	0	2	1	0	1	3	0	1	0	0	0	0	0	0	1	0	0	0	2	1	0	1	2	1	2	3	1	2	2	1
1	1	0	2	1	0	2	1	0	0	1	0	0	1	0	0	2	1	0	1	0	2	1	0	1	3	0	1	0	0	0	0	0	0	1	0	0	0	7	0	1	4	4	3	5	4	4	4	4	4
1	2	1	1	0	0	2	1	0	0	1	0	0	1	0	0	2	1	0	2	0	2	1	0	2	3	0	1	0	0	0	0	0	0	3	0	1	0	7	0	1	4	5	5	5	5	5	5	5	5
1	2	1	2	1	0	2	1	0	0	1	0	0	2	1	0	2	1	0	3	0	2	1	0	3	3	0	1	0	0	0	0	0	0	3	0	1	0	7	0	1	5	5	5	5	5	5	5	5	5
1	2	1	1	0	0	2	1	0	0	1	0	0	1	0	0	3	0	1	2	0	2	1	0	1	2	1	0	0	0	0	0	0	0	2	1	0	0	7	0	1	3	4	3	3	4	3	3	3	4
1	2	1	1	0	0	1	0	0	0	1	0	0	1	0	0	2	1	0	1	0	1	0	0	1	6	0	0	0	0	0	1	0	0	2	1	0	0	2	1	0	3	4	3	3	4	3	3	3	3
1	2	1	2	1	0	2	1	0	0	1	0	0	2	1	0	3	0	1	2	0	2	1	0	2	7	0	0	0	0	0	0	1	0	4	0	0	1	7	0	1	3	3	5	3	4	4	4	4	5
1	2	1	1	0	0	1	0	0	0	2	1	0	1	0	0	2	1	0	2	1	1	0	0	1	6	0	0	0	0	0	1	0	0	2	1	0	0	2	1	0	3	4	3	3	4	4	4	4	3
1	2	1	4	0	1	4	0	0	1	3	0	1	1	0	0	2	1	0	2	0	1	0	0	1	6	0	0	0	0	0	1	0	0	1	0	0	0	7	0	1	3	3	3	3	3	3	3	3	3
1	1	0	1	0	0	2	1	0	0	1	0	0	2	1	0	3	0	1	1	0	2	1	0	1	6	0	0	0	0	0	1	0	0	1	0	0	0	2	1	0	4	4	4	3	4	4	4	4	3
1	2	1	1	0	0	2	1	0	0	1	0	0	1	0	0	2	1	0	1	1	1	0	0	2	8	0	0	0	0	0	0	0	1	3	0	1	0	7	0	1	5	5	4	3	5	5	4	4	3
1	2	1	1	0	0	1	0	0	0	2	1	0	1	0	0	3	0	1	3	1	1	0	0	1	6	0	0	0	0	0	1	0	0	4	0	0	1	7	0	1	3	5	4	3	3	3	4	3	4
1	2	1	1	0	0	1	0	0	0	1	0	0	1	0	0	3	0	1	2	1	1	0	0	1	1	0	0	0	0	1	0	0	0	1	0	0	0	7	0	1	3	1	4	5	2	4	5	1	5
1	1	0	4	0	1	4	0	0	1	1	0	0	2	1	0	2	1	0	1	1	2	1	0	3	3	0	1	0	0	0	0	0	0	1	0	0	0	2	1	0	3	3	3	3	4	3	4	4	3
1	2	1	1	0	0	1	0	0	0	1	0	0	1	0	0	2	1	0	1	0	1	0	0	4	7	0	0	0	0	0	0	1	0	1	0	0	0	7	0	1	4	4	4	5	5	4	3	4	3
[truncated: 481 more rows]
[truncated: 49 more columns]
